# Supplementary material for: Ethical reasoning and participatory approach towards achieving regulatory processes for animal-visitor interactions (AVIs) in South Africa
Source: PLoS One. 2023 Mar 6;18(3):e0282507. doi: 10.1371/journal.pone.0282507 (PMC9987795; doi:10.1371/journal.pone.0282507)
Supplement: S1 Data — (XLSX) [file pone.0282507.s015.xlsx]

## Sheet: Visitor Survey DATA
FACILITY	Number	Privacy	1. Age	1. Age (range)	2. Nationality	2.Continent Tag	3. Gender	4. Please choose one of the following options to describe yourself	4. …describe yourself	5. When did you visit the facility?	5. WHEN did you visit … final tag	6. Did you experience an interaction with the animals? (i.e. touching them, walking with them, feeding them, riding etc.)	7. Which animal/s did you interact with, in this facility? (more than one answer possible)	7A. Which animal/s did you interact with …	7B. Which animal/s did you interact with …	7C. Which animal/s did you interact with …	7D. Which animal/s did you interact with …	7E. Which animal/s did you interact with …	7a.appoggio	7b.appoggio	7c.appoggio	7d.appoggio	7e.appoggio	7X Number of kind of animals selected	7.Elephants	7.Lions	7.Dolphins	7.Cheetahs	7.Monkeys	7.Other	7.Meerkats	7.Domestic dogs	7.Horses	7.Tigers	8. What kind of interaction/s did you have with the animals?	8A . What kin of interaction…	8B . What kind of interaction...	8C . What kind of interaction…	8D . What kind of interaction…	8E . What kin of interaction…	8F . What kin of interaction…	8a.appoggio	8b.appoggio	8c.appoggio	8d.appoggio	8e.appoggio	8f.appoggio	8X Number of kinds of interactions selected	8.Touching them
A	1	I attest that I have read the below VISITORS SURVEY PARTICIPANTS CONSENT SHEET and give my full consent to participate in this survey and study.	42	35-54	United States of America	North America	Female	Animal lover	Other	7-12 months ago	Other	Yes	Elephants;Meerkat	Elephants	Meerkat				Other	Other				2						Elephants					Touching them;Feeding them;Swam with them also	Touching them	Feeding them	Swam with them also				Other	Other	Other				3
A	2	I attest that I have read the below VISITORS SURVEY PARTICIPANTS CONSENT SHEET and give my full consent to participate in this survey and study.	23	19-25	United States of America	North America	Female	Animal lover	Other	7-12 months ago	Other	Yes	Elephants;Lions;Dolphins;Cheetahs;Monkeys	Elephants	Lions	Dolphins	Cheetahs	Monkeys	Other	Other	Other	Other	Other	5						Elephants					Touching them;Walking with them;Feeding them;Riding;Show	Touching them	Walking with them	Feeding them	Riding	Show		Other	Other	Other	Other	Other		5
A	3	I attest that I have read the below VISITORS SURVEY PARTICIPANTS CONSENT SHEET and give my full consent to participate in this survey and study.	42	35-54	Canada	North America	Female	Animal lover	Other	More than 1 year ago	Other	Yes	Elephants;Lions;Cheetahs	Elephants	Lions	Cheetahs			Other	Other	Other			3						Elephants					Touching them;Walking with them;Riding;Show	Touching them	Walking with them	Riding	Show			Other	Other	Other	Other			4
A	4	I attest that I have read the below VISITORS SURVEY PARTICIPANTS CONSENT SHEET and give my full consent to participate in this survey and study.	81	over 64	United States of America	North America	Female	Animal lover	Other	7-12 months ago	Other	Yes	Elephants;Cheetahs	Elephants	Cheetahs				Other	Other				2						Elephants					Touching them;Walking with them;testing their hearing	Touching them	Walking with them	testing their hearing				Other	Other	Other				3
A	5	I attest that I have read the below VISITORS SURVEY PARTICIPANTS CONSENT SHEET and give my full consent to participate in this survey and study.	31	26-34	United States of America	North America	Male	Nature lover	Other	More than 1 year ago	Other	Yes	Elephants	Elephants					Other					1						Elephants					Touching them;Walking with them;Feeding them	Touching them	Walking with them	Feeding them				Other	Other	Other				3
A	6	I attest that I have read the below VISITORS SURVEY PARTICIPANTS CONSENT SHEET and give my full consent to participate in this survey and study.	28	26-34	United Kingdom	Europe	Female	Biological Scientist	Other	0-6 months ago	Other	Yes	Elephants;Meerkat	Elephants	Meerkat				Other	Other				2						Elephants					Touching them;Feeding them	Touching them	Feeding them					Other	Other					2
A	7	I attest that I have read the below VISITORS SURVEY PARTICIPANTS CONSENT SHEET and give my full consent to participate in this survey and study.	58	55-64	United States of America	North America	Female	Animal lover	Other	More than 1 year ago	Other	Yes	Elephants	Elephants					Other					1						Elephants					Touching them;Walking with them;Feeding them;Riding	Touching them	Walking with them	Feeding them	Riding			Other	Other	Other	Other			4
A	8	I attest that I have read the below VISITORS SURVEY PARTICIPANTS CONSENT SHEET and give my full consent to participate in this survey and study.	38	35-54	United States of America	North America	Male	Nature lover	Other	0-6 months ago	Other	Yes	Elephants	Elephants					Other					1						Elephants					Touching them;Walking with them;Show	Touching them	Walking with them	Show				Other	Other	Other				3
A	9	I attest that I have read the below VISITORS SURVEY PARTICIPANTS CONSENT SHEET and give my full consent to participate in this survey and study.	57	55-64	South Africa	Africa	Female	Animal lover	Other	7-12 months ago	Other	Yes	Elephants	Elephants					Other					1						Elephants					Touching them	Touching them						Other						1
A	10	I attest that I have read the below VISITORS SURVEY PARTICIPANTS CONSENT SHEET and give my full consent to participate in this survey and study.	52	35-54	Canada	North America	Male	Nature lover	Other	More than 1 year ago	Other	Yes	Elephants;Monkeys	Elephants	Monkeys				Other	Other				2						Elephants					Touching them;Walking with them;Feeding them	Touching them	Walking with them	Feeding them				Other	Other	Other				3
A	11	I attest that I have read the below VISITORS SURVEY PARTICIPANTS CONSENT SHEET and give my full consent to participate in this survey and study.	59	55-64	United Kingdom	Europe	Female	Nature lover	Other	More than 1 year ago	Other	Yes	Elephants;During this visit I stayed at a reserve where I also interacted with lion and cheetah but I have answered this questionnaire for elephant which was the primary reason for my visit	Elephants					Other					1						Elephants					Touching them;Riding	Touching them	Riding					Other	Other					2
A	12	I attest that I have read the below VISITORS SURVEY PARTICIPANTS CONSENT SHEET and give my full consent to participate in this survey and study.	47	35-54	South Africa	Africa	Male	Nature lover	Other	0-6 months ago	Other	Yes	Elephants	Elephants					Other					1						Elephants					Walking with them;witnessed research being done studying the way their trunks move	Walking with them	witnessed research being done studying the way their trunks move					Other	Other					2
A	13	I attest that I have read the below VISITORS SURVEY PARTICIPANTS CONSENT SHEET and give my full consent to participate in this survey and study.	37	35-54	United Kingdom	Europe	Male	Traveller	Other	More than 1 year ago	Other	Yes	Elephants	Elephants					Other					1						Elephants					Bathing them	Bathing them						Other						1
A	14	I attest that I have read the below VISITORS SURVEY PARTICIPANTS CONSENT SHEET and give my full consent to participate in this survey and study.	62	55-64	United States of America	North America	Female	Animal expert	Other	More than 1 year ago	Other	Yes	Elephants;Meerkat	Elephants	Meerkat				Other	Other				2						Elephants					Touching them;Walking with them;Feeding them;Riding;Training	Touching them	Walking with them	Feeding them	Riding	Training		Other	Other	Other	Other	Other		5
A	15	I attest that I have read the below VISITORS SURVEY PARTICIPANTS CONSENT SHEET and give my full consent to participate in this survey and study.	36	35-54	United States of America	North America	Female	Human-animal conflict student/researcher	Other	7-12 months ago	Other	Yes	Elephants	Elephants					Other					1						Elephants					Touching them;Walking with them;Feeding them;Riding;Show	Touching them	Walking with them	Feeding them	Riding	Show		Other	Other	Other	Other	Other		5
B	16	I attest that I have read the below VISITORS SURVEY PARTICIPANTS CONSENT SHEET and give my full consent to participate in this survey and study.	76	over 64	South Africa	Africa	Male	Animal lover	Other	More than 1 year ago	Other	Yes	Elephants;Lions;Cheetahs	Elephants	Lions	Cheetahs			Other	Other	Other			3						Elephants					Touching them;Walking with them;Feeding them;Riding	Touching them	Walking with them	Feeding them	Riding			Other	Other	Other	Other			4
B	17	I attest that I have read the below VISITORS SURVEY PARTICIPANTS CONSENT SHEET and give my full consent to participate in this survey and study.	71	over 64	South Africa	Africa	Female	Animal lover	Other	7-12 months ago	Other	Yes	Elephants	Elephants					Other					1						Elephants					Touching them;Feeding them	Touching them	Feeding them					Other	Other					2
B	18	I attest that I have read the below VISITORS SURVEY PARTICIPANTS CONSENT SHEET and give my full consent to participate in this survey and study.	46	35-54	South Africa	Africa	Female	Nature lover	Other	0-6 months ago	Other	Yes	Elephants	Elephants					Other					1						Elephants					Touching them;Feeding them	Touching them	Feeding them					Other	Other					2
B	19	I attest that I have read the below VISITORS SURVEY PARTICIPANTS CONSENT SHEET and give my full consent to participate in this survey and study.	54	35-54	South Africa	Africa	Female	Nature lover	Other	7-12 months ago	Other	Yes	Elephants	Elephants					Other					1						Elephants					Touching them;Feeding them;Riding;Show	Touching them	Feeding them	Riding	Show			Other	Other	Other	Other			4
B	20	I attest that I have read the below VISITORS SURVEY PARTICIPANTS CONSENT SHEET and give my full consent to participate in this survey and study.	52	35-54	South Africa	Africa	Female	Animal lover	Other	0-6 months ago	Other	Yes	Elephants	Elephants					Other					1						Elephants					Touching them;Feeding them;Riding;Show	Touching them	Feeding them	Riding	Show			Other	Other	Other	Other			4
B	21	I attest that I have read the below VISITORS SURVEY PARTICIPANTS CONSENT SHEET and give my full consent to participate in this survey and study.	55	55-64	South Africa	Africa	Male	Animal lover	Other	7-12 months ago	Other	Yes	Elephants	Elephants					Other					1						Elephants					Touching them;Feeding them	Touching them	Feeding them					Other	Other					2
B	22	I attest that I have read the below VISITORS SURVEY PARTICIPANTS CONSENT SHEET and give my full consent to participate in this survey and study.	33	26-34	South Africa	Africa	Male	Thrill seeker	Other	More than 1 year ago	Other	Yes	Elephants	Elephants					Other					1						Elephants					Touching them;Walking with them;Feeding them;Show	Touching them	Walking with them	Feeding them	Show			Other	Other	Other	Other			4
B	23	I attest that I have read the below VISITORS SURVEY PARTICIPANTS CONSENT SHEET and give my full consent to participate in this survey and study.	32	26-34	South Africa	Africa	Female	Animal lover	Other	0-6 months ago	Other	Yes	Elephants	Elephants					Other					1						Elephants					Touching them;Feeding them;Riding;Show	Touching them	Feeding them	Riding	Show			Other	Other	Other	Other			4
B	24	I attest that I have read the below VISITORS SURVEY PARTICIPANTS CONSENT SHEET and give my full consent to participate in this survey and study.	53	35-54	Mexico	South America	Female	Nature lover	Other	7-12 months ago	Other	Yes	Elephants;Lions;Cheetahs	Elephants	Lions	Cheetahs			Other	Other	Other			3						Elephants					Touching them;Walking with them;Feeding them	Touching them	Walking with them	Feeding them				Other	Other	Other				3
B	25	I attest that I have read the below VISITORS SURVEY PARTICIPANTS CONSENT SHEET and give my full consent to participate in this survey and study.	32	26-34	Chile	South America	Female	Tour guide and animal lover	Other	0-6 months ago	Other	Yes	Elephants	Elephants					Other					1						Elephants					Touching them;Feeding them;Riding	Touching them	Feeding them	Riding				Other	Other	Other				3
B	26	I attest that I have read the below VISITORS SURVEY PARTICIPANTS CONSENT SHEET and give my full consent to participate in this survey and study.	26	26-34	South Africa	Africa	Female	Animal lover	Other	7-12 months ago	Other	Yes	Elephants	Elephants					Other					1						Elephants					Riding	Riding						Other						1
B	27	I attest that I have read the below VISITORS SURVEY PARTICIPANTS CONSENT SHEET and give my full consent to participate in this survey and study.	58	55-64	South Africa	Africa	Female	Animal lover	Other	7-12 months ago	Other	Yes	Elephants	Elephants					Other					1						Elephants					Touching them;Walking with them;Feeding them;Riding	Touching them	Walking with them	Feeding them	Riding			Other	Other	Other	Other			4
B	28	I attest that I have read the below VISITORS SURVEY PARTICIPANTS CONSENT SHEET and give my full consent to participate in this survey and study.	38	35-54	South Africa	Africa	Female	Nature lover	Other	0-6 months ago	Other	Yes	Elephants	Elephants					Other					1						Elephants					Touching them;Walking with them;Feeding them;Riding;Show	Touching them	Walking with them	Feeding them	Riding	Show		Other	Other	Other	Other	Other		5
B	29	I attest that I have read the below VISITORS SURVEY PARTICIPANTS CONSENT SHEET and give my full consent to participate in this survey and study.	38	35-54	South Africa	Africa	Male	Animal expert	Other	0-6 months ago	Other	Yes	Elephants	Elephants					Other					1						Elephants					Touching them;Walking with them;Feeding them;Riding;Show	Touching them	Walking with them	Feeding them	Riding	Show		Other	Other	Other	Other	Other		5
B	30	I attest that I have read the below VISITORS SURVEY PARTICIPANTS CONSENT SHEET and give my full consent to participate in this survey and study.	38	35-54	South Africa	Africa	Male	Animal expert	Other	0-6 months ago	Other	Yes	Elephants	Elephants					Other					1						Elephants					Touching them;Walking with them;Feeding them;Riding;Show	Touching them	Walking with them	Feeding them	Riding	Show		Other	Other	Other	Other	Other		5
B	31	I attest that I have read the below VISITORS SURVEY PARTICIPANTS CONSENT SHEET and give my full consent to participate in this survey and study.	31	26-34	South Africa	Africa	Male	Animal lover	Other	More than 1 year ago	Other	Yes	Elephants	Elephants					Other					1						Elephants					Touching them;Feeding them;Riding;Show	Touching them	Feeding them	Riding	Show			Other	Other	Other	Other			4
B	32	I attest that I have read the below VISITORS SURVEY PARTICIPANTS CONSENT SHEET and give my full consent to participate in this survey and study.	49	35-54	South Africa	Africa	Male	Animal lover	Other	0-6 months ago	Other	Yes	Elephants	Elephants					Other					1						Elephants					Touching them;Walking with them;Feeding them;Riding	Touching them	Walking with them	Feeding them	Riding			Other	Other	Other	Other			4
B	33	I attest that I have read the below VISITORS SURVEY PARTICIPANTS CONSENT SHEET and give my full consent to participate in this survey and study.	47	35-54	South Africa	Africa	Female	Animal lover	Other	0-6 months ago	Other	Yes	Elephants	Elephants					Other					1						Elephants					Touching them;Walking with them;Feeding them	Touching them	Walking with them	Feeding them				Other	Other	Other				3
B	34	I attest that I have read the below VISITORS SURVEY PARTICIPANTS CONSENT SHEET and give my full consent to participate in this survey and study.	54	35-54	South Africa	Africa	Female	Animal lover	Other	More than 1 year ago	Other	Yes	Elephants	Elephants					Other					1						Elephants					Touching them;Walking with them;Feeding them	Touching them	Walking with them	Feeding them				Other	Other	Other				3
B	35	I attest that I have read the below VISITORS SURVEY PARTICIPANTS CONSENT SHEET and give my full consent to participate in this survey and study.	41	35-54	South Africa	Africa	Male	Nature lover	Other	7-12 months ago	Other	Yes	Elephants	Elephants					Other					1						Elephants					Touching them;Walking with them;Feeding them	Touching them	Walking with them	Feeding them				Other	Other	Other				3
B	36	I attest that I have read the below VISITORS SURVEY PARTICIPANTS CONSENT SHEET and give my full consent to participate in this survey and study.	64	55-64	South Africa	Africa	Male	Nature lover	Other	7-12 months ago	Other	Yes	Elephants	Elephants					Other					1						Elephants					Walking with them	Walking with them						Other						1
B	37	I attest that I have read the below VISITORS SURVEY PARTICIPANTS CONSENT SHEET and give my full consent to participate in this survey and study.	BE-0	over 64	South Africa	Africa	Female	Animal lover	Other	7-12 months ago	Other	Yes	Elephants	Elephants					Other					1						Elephants					Walking with them	Walking with them						Other						1
B	38	I attest that I have read the below VISITORS SURVEY PARTICIPANTS CONSENT SHEET and give my full consent to participate in this survey and study.	56	55-64	South Africa	Africa	Female	Nature lover	Other	0-6 months ago	Other	Yes	Elephants	Elephants					Other					1						Elephants					Touching them;Walking with them;Feeding them;Riding;Show	Touching them	Walking with them	Feeding them	Riding	Show		Other	Other	Other	Other	Other		5
B	39	I attest that I have read the below VISITORS SURVEY PARTICIPANTS CONSENT SHEET and give my full consent to participate in this survey and study.	62	55-64	South Africa	Africa	Male	Animal lover	Other	0-6 months ago	Other	Yes	Elephants	Elephants					Other					1						Elephants					Walking with them	Walking with them						Other						1
B	40	I attest that I have read the below VISITORS SURVEY PARTICIPANTS CONSENT SHEET and give my full consent to participate in this survey and study.	51	35-54	South Africa	Africa	Female	Animal lover	Other	0-6 months ago	Other	Yes	Elephants	Elephants					Other					1						Elephants					Walking with them;Feeding them;Informative Educational Talk	Walking with them	Feeding them	Informative Educational Talk				Other	Other	Other				3
B	41	I attest that I have read the below VISITORS SURVEY PARTICIPANTS CONSENT SHEET and give my full consent to participate in this survey and study.	72	over 64	South Africa	Africa	Female	Animal lover	Other	0-6 months ago	Other	Yes	Elephants	Elephants					Other					1						Elephants					Touching them;Walking with them;Feeding them	Touching them	Walking with them	Feeding them				Other	Other	Other				3
B	42	I attest that I have read the below VISITORS SURVEY PARTICIPANTS CONSENT SHEET and give my full consent to participate in this survey and study.	49	35-54	South Africa	Africa	Female	Nature lover	Other	More than 1 year ago	Other	Yes	Elephants	Elephants					Other					1						Elephants					Touching them;Walking with them;Riding	Touching them	Walking with them	Riding				Other	Other	Other				3
B	43	I attest that I have read the below VISITORS SURVEY PARTICIPANTS CONSENT SHEET and give my full consent to participate in this survey and study.	78	over 64	South Africa	Africa	Male	Nature lover	Other	7-12 months ago	Other	Yes	Elephants	Elephants					Other					1						Elephants					Touching them;Walking with them;Feeding them;Riding	Touching them	Walking with them	Feeding them	Riding			Other	Other	Other	Other			4
B	44	I attest that I have read the below VISITORS SURVEY PARTICIPANTS CONSENT SHEET and give my full consent to participate in this survey and study.	48	35-54	South Africa	Africa	Female	Nature lover	Other	7-12 months ago	Other	Yes	Elephants	Elephants					Other					1						Elephants					Walking with them	Walking with them						Other						1
B	45	I attest that I have read the below VISITORS SURVEY PARTICIPANTS CONSENT SHEET and give my full consent to participate in this survey and study.	25	19-25	South Africa	Africa	Female	Nature lover	Other	0-6 months ago	Other	Yes	Elephants	Elephants					Other					1						Elephants					Touching them;Walking with them;Feeding them	Touching them	Walking with them	Feeding them				Other	Other	Other				3
B	46	I attest that I have read the below VISITORS SURVEY PARTICIPANTS CONSENT SHEET and give my full consent to participate in this survey and study.	50	35-54	South Africa	Africa	Female	Nature lover	Other	More than 1 year ago	Other	Yes	Elephants	Elephants					Other					1						Elephants					Touching them;Walking with them;Riding	Touching them	Walking with them	Riding				Other	Other	Other				3
B	47	I attest that I have read the below VISITORS SURVEY PARTICIPANTS CONSENT SHEET and give my full consent to participate in this survey and study.	77	over 64	South Africa	Africa	Female	Nature lover	Other	7-12 months ago	Other	Yes	Elephants	Elephants					Other					1						Elephants					Touching them;Walking with them	Touching them	Walking with them					Other	Other					2
B	48	I attest that I have read the below VISITORS SURVEY PARTICIPANTS CONSENT SHEET and give my full consent to participate in this survey and study.	71	over 64	South Africa	Africa	Female	Nature lover	Other	More than 1 year ago	Other	Yes	Elephants	Elephants					Other					1						Elephants					Touching them;Feeding them	Touching them	Feeding them					Other	Other					2
B	49	I attest that I have read the below VISITORS SURVEY PARTICIPANTS CONSENT SHEET and give my full consent to participate in this survey and study.	54	35-54	South Africa	Africa	Female	Animal lover	Other	7-12 months ago	Other	Yes	Elephants	Elephants					Other					1						Elephants					Feeding them	Feeding them						Other						1
B	50	I attest that I have read the below VISITORS SURVEY PARTICIPANTS CONSENT SHEET and give my full consent to participate in this survey and study.	64	55-64	South Africa	Africa	Female	Animal lover	Other	7-12 months ago	Other	Yes	Elephants	Elephants					Other					1						Elephants					Touching them;Feeding them	Touching them	Feeding them					Other	Other					2
B	51	I attest that I have read the below VISITORS SURVEY PARTICIPANTS CONSENT SHEET and give my full consent to participate in this survey and study.	23	19-25	South Africa	Africa	Female	Nature lover	Other	0-6 months ago	Other	Yes	Elephants	Elephants					Other					1						Elephants					Touching them;Walking with them;Feeding them;Riding	Touching them	Walking with them	Feeding them	Riding			Other	Other	Other	Other			4
B	52	I attest that I have read the below VISITORS SURVEY PARTICIPANTS CONSENT SHEET and give my full consent to participate in this survey and study.	26	26-34	United States of America	North America	Male	Nature lover	Other	0-6 months ago	Other	Yes	Elephants	Elephants					Other					1						Elephants					Touching them;Walking with them;Feeding them;Riding;Show	Touching them	Walking with them	Feeding them	Riding	Show		Other	Other	Other	Other	Other		5
B	53	I attest that I have read the below VISITORS SURVEY PARTICIPANTS CONSENT SHEET and give my full consent to participate in this survey and study.	44	35-54	South Africa	Africa	Female	Animal lover	Other	More than 1 year ago	Other	Yes	Elephants	Elephants					Other					1						Elephants					Touching them;Walking with them;Feeding them	Touching them	Walking with them	Feeding them				Other	Other	Other				3
B	54	I attest that I have read the below VISITORS SURVEY PARTICIPANTS CONSENT SHEET and give my full consent to participate in this survey and study.	22	19-25	South Africa	Africa	Female	Nature lover	Other	More than 1 year ago	Other	No												0																								0
B	55	I attest that I have read the below VISITORS SURVEY PARTICIPANTS CONSENT SHEET and give my full consent to participate in this survey and study.	55	55-64	United Kingdom	Europe	Female	Animal lover	Other	More than 1 year ago	Other	Yes	Elephants	Elephants					Other					1						Elephants					Touching them;Feeding them	Touching them	Feeding them					Other	Other					2
B	56	I attest that I have read the below VISITORS SURVEY PARTICIPANTS CONSENT SHEET and give my full consent to participate in this survey and study.	34	26-34	South Africa	Africa	Male	Curious tourist	Other	More than 1 year ago	Other	Yes	Elephants	Elephants					Other					1						Elephants					Touching them;Walking with them	Touching them	Walking with them					Other	Other					2
B	57	I attest that I have read the below VISITORS SURVEY PARTICIPANTS CONSENT SHEET and give my full consent to participate in this survey and study.	25	19-25	South Africa	Africa	Female	Nature lover	Other	More than 1 year ago	Other	Yes	Elephants	Elephants					Other					1						Elephants					Touching them;Walking with them;Feeding them;Riding	Touching them	Walking with them	Feeding them	Riding			Other	Other	Other	Other			4
B	58	I attest that I have read the below VISITORS SURVEY PARTICIPANTS CONSENT SHEET and give my full consent to participate in this survey and study.	46	35-54	South Africa	Africa	Female	Nature lover	Other	0-6 months ago	Other	Yes	Elephants	Elephants					Other					1						Elephants					Touching them;Walking with them;Feeding them	Touching them	Walking with them	Feeding them				Other	Other	Other				3
B	59	I attest that I have read the below VISITORS SURVEY PARTICIPANTS CONSENT SHEET and give my full consent to participate in this survey and study.	59	55-64	South Africa	Africa	Female	Animal lover	Other	7-12 months ago	Other	Yes	Elephants	Elephants					Other					1						Elephants					Touching them;Feeding them	Touching them	Feeding them					Other	Other					2
B	60	I attest that I have read the below VISITORS SURVEY PARTICIPANTS CONSENT SHEET and give my full consent to participate in this survey and study.	64	55-64	South Africa	Africa	Male	Nature lover	Other	0-6 months ago	Other	No												0																								0
B	61	I attest that I have read the below VISITORS SURVEY PARTICIPANTS CONSENT SHEET and give my full consent to participate in this survey and study.	56	55-64	South Africa	Africa	Female	Nature lover	Other	More than 1 year ago	Other	Yes	Elephants	Elephants					Other					1						Elephants					Touching them;Riding	Touching them	Riding					Other	Other					2
B	62	I attest that I have read the below VISITORS SURVEY PARTICIPANTS CONSENT SHEET and give my full consent to participate in this survey and study.	54	35-54	South Africa	Africa	Female	Animal lover	Other	More than 1 year ago	Other	Yes	Elephants	Elephants					Other					1						Elephants					Touching them;Walking with them;Feeding them;Riding;Show	Touching them	Walking with them	Feeding them	Riding	Show		Other	Other	Other	Other	Other		5
B	63	I attest that I have read the below VISITORS SURVEY PARTICIPANTS CONSENT SHEET and give my full consent to participate in this survey and study.	52	35-54	South Africa	Africa	Female	Nature lover	Other	0-6 months ago	Other	Yes	Elephants	Elephants					Other					1						Elephants					Touching them;Riding	Touching them	Riding					Other	Other					2
B	64	I attest that I have read the below VISITORS SURVEY PARTICIPANTS CONSENT SHEET and give my full consent to participate in this survey and study.	24	19-25	South Africa	Africa	Female	Animal lover	Other	0-6 months ago	Other	Yes	Elephants	Elephants					Other					1						Elephants					Touching them;Walking with them;Feeding them	Touching them	Walking with them	Feeding them				Other	Other	Other				3
B	65	I attest that I have read the below VISITORS SURVEY PARTICIPANTS CONSENT SHEET and give my full consent to participate in this survey and study.	52	35-54	South Africa	Africa	Female	Animal lover	Other	0-6 months ago	Other	Yes	Elephants	Elephants					Other					1						Elephants					Touching them;Walking with them;Feeding them;Show	Touching them	Walking with them	Feeding them	Show			Other	Other	Other	Other			4
B	66	I attest that I have read the below VISITORS SURVEY PARTICIPANTS CONSENT SHEET and give my full consent to participate in this survey and study.	40	35-54	South Africa	Africa	Female	Animal lover	Other	0-6 months ago	Other	Yes	Elephants	Elephants					Other					1						Elephants					Touching them;Riding	Touching them	Riding					Other	Other					2
B	67	I attest that I have read the below VISITORS SURVEY PARTICIPANTS CONSENT SHEET and give my full consent to participate in this survey and study.	67	over 64	South Africa	Africa	Male	Nature lover	Other	7-12 months ago	Other	Yes	Elephants	Elephants					Other					1						Elephants					Touching them;Walking with them;Feeding them	Touching them	Walking with them	Feeding them				Other	Other	Other				3
B	68	I attest that I have read the below VISITORS SURVEY PARTICIPANTS CONSENT SHEET and give my full consent to participate in this survey and study.	63	55-64	South Africa	Africa	Male	Nature lover	Other	0-6 months ago	Other	Yes	Elephants	Elephants					Other					1						Elephants					Touching them;Walking with them;Feeding them	Touching them	Walking with them	Feeding them				Other	Other	Other				3
B	69	I attest that I have read the below VISITORS SURVEY PARTICIPANTS CONSENT SHEET and give my full consent to participate in this survey and study.	27	26-34	South Africa	Africa	Female	Animal lover	Other	0-6 months ago	Other	Yes	Elephants	Elephants					Other					1						Elephants					Touching them;Walking with them;Feeding them;Riding	Touching them	Walking with them	Feeding them	Riding			Other	Other	Other	Other			4
B	70	I attest that I have read the below VISITORS SURVEY PARTICIPANTS CONSENT SHEET and give my full consent to participate in this survey and study.	28	26-34	South Africa	Africa	Female	Animal lover	Other	0-6 months ago	Other	Yes	Elephants	Elephants					Other					1						Elephants					Touching them;Walking with them;Feeding them;Riding;Show	Touching them	Walking with them	Feeding them	Riding	Show		Other	Other	Other	Other	Other		5
B	71	I attest that I have read the below VISITORS SURVEY PARTICIPANTS CONSENT SHEET and give my full consent to participate in this survey and study.	51	35-54	South Africa	Africa	Male	Nature lover	Other	0-6 months ago	Other	Yes	Elephants	Elephants					Other					1						Elephants					Touching them	Touching them						Other						1
B	72	I attest that I have read the below VISITORS SURVEY PARTICIPANTS CONSENT SHEET and give my full consent to participate in this survey and study.	45	35-54	South Africa	Africa	Female	Nature lover	Other	0-6 months ago	Other	Yes	Elephants	Elephants					Other					1						Elephants					Touching them;Feeding them;Riding	Touching them	Feeding them	Riding				Other	Other	Other				3
B	73	I attest that I have read the below VISITORS SURVEY PARTICIPANTS CONSENT SHEET and give my full consent to participate in this survey and study.	32	26-34	South Georgia and South Sandwich Islands	North America	Male	Animal lover	Other	0-6 months ago	Other	No												0																								0
B	74	I attest that I have read the below VISITORS SURVEY PARTICIPANTS CONSENT SHEET and give my full consent to participate in this survey and study.	26	26-34	South Africa	Africa	Male	Animal lover	Other	0-6 months ago	Other	Yes	Elephants;Lions;Cheetahs;Monkeys;horses	Elephants	Lions	Cheetahs	Monkeys	Horses	Other	Other	Other	Other	Other	5						Elephants					Touching them;Walking with them;Feeding them;Riding;Show	Touching them	Walking with them	Feeding them	Riding	Show		Other	Other	Other	Other	Other		5
B	75	I attest that I have read the below VISITORS SURVEY PARTICIPANTS CONSENT SHEET and give my full consent to participate in this survey and study.	62	55-64	South Africa	Africa	Male	Animal lover	Other	0-6 months ago	Other	Yes	Elephants	Elephants					Other					1						Elephants					Touching them;Walking with them;Feeding them;Riding;Show;Most wonderful experience and educational. I have learned things about Elephant that I will never forget. My over seas guests also enjoyed the interaction. This helped them when visiting other game parks.	Touching them	Walking with them	Feeding them	Riding	Show	Most wonderful experience and educational. I have learned things about Elephant that I will never forget. My over seas guests also enjoyed the interaction. This helped them when visiting other game parks.	Other	Other	Other	Other	Other	Other	6
B	76	I attest that I have read the below VISITORS SURVEY PARTICIPANTS CONSENT SHEET and give my full consent to participate in this survey and study.	51	35-54	South Africa	Africa	Male	Animal lover	Other	More than 1 year ago	Other	Yes	Elephants;Dolphins;Cheetahs;Monkeys	Elephants	Dolphins	Cheetahs	Monkeys		Other	Other	Other	Other		4						Elephants					Touching them;Feeding them;Show	Touching them	Feeding them	Show				Other	Other	Other				3
B	77	I attest that I have read the below VISITORS SURVEY PARTICIPANTS CONSENT SHEET and give my full consent to participate in this survey and study.	55	55-64	South Africa	Africa	Male	Animal lover	Other	0-6 months ago	Other	Yes	Elephants	Elephants					Other					1						Elephants					Touching them;Walking with them;Feeding them;Show	Touching them	Walking with them	Feeding them	Show			Other	Other	Other	Other			4
B	78	I attest that I have read the below VISITORS SURVEY PARTICIPANTS CONSENT SHEET and give my full consent to participate in this survey and study.	61	55-64	South Africa	Africa	Female	Animal lover	Other	7-12 months ago	Other	Yes	Elephants	Elephants					Other					1						Elephants					Touching them;Walking with them;Feeding them;Riding	Touching them	Walking with them	Feeding them	Riding			Other	Other	Other	Other			4
B	79	I attest that I have read the below VISITORS SURVEY PARTICIPANTS CONSENT SHEET and give my full consent to participate in this survey and study.	37	35-54	South Africa	Africa	Female	Nature lover	Other	0-6 months ago	Other	Yes	Elephants	Elephants					Other					1						Elephants					Touching them;Walking with them;Feeding them	Touching them	Walking with them	Feeding them				Other	Other	Other				3
B	80	I attest that I have read the below VISITORS SURVEY PARTICIPANTS CONSENT SHEET and give my full consent to participate in this survey and study.	39	35-54	South Africa	Africa	Male	Nature lover	Other	7-12 months ago	Other	Yes	Elephants	Elephants					Other					1						Elephants					Touching them;Feeding them	Touching them	Feeding them					Other	Other					2
B	81	I attest that I have read the below VISITORS SURVEY PARTICIPANTS CONSENT SHEET and give my full consent to participate in this survey and study.	63	55-64	South Africa	Africa	Female	Animal lover	Other	7-12 months ago	Other	Yes	Elephants	Elephants					Other					1						Elephants					Touching them	Touching them						Other						1
B	82	I attest that I have read the below VISITORS SURVEY PARTICIPANTS CONSENT SHEET and give my full consent to participate in this survey and study.	40	35-54	Zimbabwe	Africa	Male	Nature lover	Other	2015	More than 1 year ago	Yes	Elephants;Horses	Elephants	Horses				Other	Other				2						Elephants					Touching them;Walking with them;Feeding them;Riding	Touching them	Walking with them	Feeding them	Riding			Other	Other	Other	Other			4
B	83	I attest that I have read the below VISITORS SURVEY PARTICIPANTS CONSENT SHEET and give my full consent to participate in this survey and study.	63	55-64	United Kingdom	Europe	Male	Animal lover	Other	More than 1 year ago	Other	Yes	Elephants	Elephants					Other					1						Elephants					Touching them;Feeding them;Show	Touching them	Feeding them	Show				Other	Other	Other				3
B	84	I attest that I have read the below VISITORS SURVEY PARTICIPANTS CONSENT SHEET and give my full consent to participate in this survey and study.	32	26-34	South Africa	Africa	Female	Animal lover	Other	More than 1 year ago	Other	Yes	Elephants	Elephants					Other					1						Elephants					Touching them	Touching them						Other						1
B	85	I attest that I have read the below VISITORS SURVEY PARTICIPANTS CONSENT SHEET and give my full consent to participate in this survey and study.	38	35-54	South Africa	Africa	Female	Animal lover	Other	0-6 months ago	Other	Yes	Elephants	Elephants					Other					1						Elephants					Touching them;Feeding them;Show	Touching them	Feeding them	Show				Other	Other	Other				3
B	86	I attest that I have read the below VISITORS SURVEY PARTICIPANTS CONSENT SHEET and give my full consent to participate in this survey and study.	54	35-54	South Africa	Africa	Female	Animal lover	Other	More than 1 year ago	Other	Yes	Elephants	Elephants					Other					1						Elephants					Touching them;Walking with them;Show	Touching them	Walking with them	Show				Other	Other	Other				3
B	87	I attest that I have read the below VISITORS SURVEY PARTICIPANTS CONSENT SHEET and give my full consent to participate in this survey and study.	63	55-64	South Africa	Africa	Male	Animal expert	Other	0-6 months ago	Other	Yes	Elephants	Elephants					Other					1						Elephants					Touching them;Walking with them	Touching them	Walking with them					Other	Other					2
B	88	I attest that I have read the below VISITORS SURVEY PARTICIPANTS CONSENT SHEET and give my full consent to participate in this survey and study.	37	35-54	South Africa	Africa	Male	Nature lover	Other	7-12 months ago	Other	Yes	Elephants	Elephants					Other					1						Elephants					Touching them;Walking with them;Show	Touching them	Walking with them	Show				Other	Other	Other				3
B	89	I attest that I have read the below VISITORS SURVEY PARTICIPANTS CONSENT SHEET and give my full consent to participate in this survey and study.	29	26-34	South Africa	Africa	Female	Nature lover	Other	More than 1 year ago	Other	Yes	Elephants	Elephants					Other					1						Elephants					Touching them;Feeding them;Riding	Touching them	Feeding them	Riding				Other	Other	Other				3
B	90	I attest that I have read the below VISITORS SURVEY PARTICIPANTS CONSENT SHEET and give my full consent to participate in this survey and study.	24	19-25	South Africa	Africa	Female	Animal lover	Other	0-6 months ago	Other	Yes	Elephants	Elephants					Other					1						Elephants					Touching them;Walking with them;Feeding them;Riding	Touching them	Walking with them	Feeding them	Riding			Other	Other	Other	Other			4
B	91	I attest that I have read the below VISITORS SURVEY PARTICIPANTS CONSENT SHEET and give my full consent to participate in this survey and study.	60	55-64	South Africa	Africa	Male	Animal lover	Other	More than 1 year ago	Other	Yes	Elephants	Elephants					Other					1						Elephants					Touching them;Walking with them;Riding	Touching them	Walking with them	Riding				Other	Other	Other				3
B	92	I attest that I have read the below VISITORS SURVEY PARTICIPANTS CONSENT SHEET and give my full consent to participate in this survey and study.	42	35-54	South Africa	Africa	Female	Animal lover	Other	0-6 months ago	Other	Yes	Elephants	Elephants					Other					1						Elephants					Touching them;Feeding them;Riding	Touching them	Feeding them	Riding				Other	Other	Other				3
B	93	I attest that I have read the below VISITORS SURVEY PARTICIPANTS CONSENT SHEET and give my full consent to participate in this survey and study.	47	35-54	South Africa	Africa	Female	Nature lover	Other	7-12 months ago	Other	Yes	Elephants	Elephants					Other					1						Elephants					Touching them;Feeding them;Show	Touching them	Feeding them	Show				Other	Other	Other				3
B	94	I attest that I have read the below VISITORS SURVEY PARTICIPANTS CONSENT SHEET and give my full consent to participate in this survey and study.	53	35-54	South Africa	Africa	Female	Nature lover	Other	More than 1 year ago	Other	Yes	Elephants	Elephants					Other					1						Elephants					Touching them;Walking with them	Touching them	Walking with them					Other	Other					2
B	95	I attest that I have read the below VISITORS SURVEY PARTICIPANTS CONSENT SHEET and give my full consent to participate in this survey and study.	22	19-25	South Africa	Africa	Female	Animal lover	Other	More than 1 year ago	Other	Yes	Elephants	Elephants					Other					1						Elephants					Touching them;Walking with them;Feeding them;Riding;Show	Touching them	Walking with them	Feeding them	Riding	Show		Other	Other	Other	Other	Other		5
B	96	I attest that I have read the below VISITORS SURVEY PARTICIPANTS CONSENT SHEET and give my full consent to participate in this survey and study.	54	35-54	South Africa	Africa	Male	Thrill seeker	Other	0-6 months ago	Other	Yes	Elephants	Elephants					Other					1						Elephants					Touching them;Walking with them;Feeding them;Riding	Touching them	Walking with them	Feeding them	Riding			Other	Other	Other	Other			4
B	97	I attest that I have read the below VISITORS SURVEY PARTICIPANTS CONSENT SHEET and give my full consent to participate in this survey and study.	52	35-54	South Africa	Africa	Female	Animal lover	Other	7-12 months ago	Other	Yes	Elephants	Elephants					Other					1						Elephants					Touching them;Walking with them	Touching them	Walking with them					Other	Other					2
B	98	I attest that I have read the below VISITORS SURVEY PARTICIPANTS CONSENT SHEET and give my full consent to participate in this survey and study.	36	35-54	South Africa	Africa	Male	Animal expert	Other	More than 1 year ago	Other	Yes	Elephants	Elephants					Other					1						Elephants					Touching them;Walking with them	Touching them	Walking with them					Other	Other					2
B	99	I attest that I have read the below VISITORS SURVEY PARTICIPANTS CONSENT SHEET and give my full consent to participate in this survey and study.	68	over 64	South Africa	Africa	Male	Animal lover	Other	7-12 months ago	Other	Yes	Elephants	Elephants					Other					1						Elephants					Touching them;Feeding them;Show	Touching them	Feeding them	Show				Other	Other	Other				3
B	100	I attest that I have read the below VISITORS SURVEY PARTICIPANTS CONSENT SHEET and give my full consent to participate in this survey and study.	53	35-54	South Africa	Africa	Female	Animal lover	Other	0-6 months ago	Other	Yes	Elephants	Elephants					Other					1						Elephants					Educational	Educational						Other						1
B	101	I attest that I have read the below VISITORS SURVEY PARTICIPANTS CONSENT SHEET and give my full consent to participate in this survey and study.	63	55-64	South Africa	Africa	Male	Nature lover	Other	0-6 months ago	Other	Yes	Elephants	Elephants					Other					1						Elephants					Touching them;Feeding them;Riding;Show	Touching them	Feeding them	Riding	Show			Other	Other	Other	Other			4
B	102	I attest that I have read the below VISITORS SURVEY PARTICIPANTS CONSENT SHEET and give my full consent to participate in this survey and study.	54	35-54	South Africa	Africa	Male	Nature lover	Other	0-6 months ago	Other	Yes	Elephants	Elephants					Other					1						Elephants					Touching them;Feeding them	Touching them	Feeding them					Other	Other					2
B	103	I attest that I have read the below VISITORS SURVEY PARTICIPANTS CONSENT SHEET and give my full consent to participate in this survey and study.	38	35-54	South Africa	Africa	Female	Animal lover	Other	7-12 months ago	Other	Yes	Elephants	Elephants					Other					1						Elephants					Touching them;Walking with them;Feeding them;Riding	Touching them	Walking with them	Feeding them	Riding			Other	Other	Other	Other			4
B	104	I attest that I have read the below VISITORS SURVEY PARTICIPANTS CONSENT SHEET and give my full consent to participate in this survey and study.	64	55-64	South Africa	Africa	Female	Animal lover	Other	0-6 months ago	Other	Yes	Elephants	Elephants					Other					1						Elephants					Touching them;Feeding them	Touching them	Feeding them					Other	Other					2
B	105	I attest that I have read the below VISITORS SURVEY PARTICIPANTS CONSENT SHEET and give my full consent to participate in this survey and study.	51	35-54	South Africa	Africa	Female	Nature lover	Other	7-12 months ago	Other	Yes	Elephants	Elephants					Other					1						Elephants					Touching them;Walking with them;Feeding them	Touching them	Walking with them	Feeding them				Other	Other	Other				3
B	106	I attest that I have read the below VISITORS SURVEY PARTICIPANTS CONSENT SHEET and give my full consent to participate in this survey and study.	56	55-64	South Africa	Africa	Female	Nature lover	Other	7-12 months ago	Other	Yes	Elephants;Cheetahs;Monkeys	Elephants	Cheetahs	Monkeys			Other	Other	Other			3						Elephants					Touching them;Feeding them	Touching them	Feeding them					Other	Other					2
B	107	I attest that I have read the below VISITORS SURVEY PARTICIPANTS CONSENT SHEET and give my full consent to participate in this survey and study.	63	55-64	South Africa	Africa	Male	Animal lover	Other	0-6 months ago	Other	Yes	Elephants	Elephants					Other					1						Elephants					Touching them;Feeding them	Touching them	Feeding them					Other	Other					2
B	108	I attest that I have read the below VISITORS SURVEY PARTICIPANTS CONSENT SHEET and give my full consent to participate in this survey and study.	58	55-64	South Africa	Africa	Female	Animal lover	Other	More than 1 year ago	Other	Yes	Elephants	Elephants					Other					1						Elephants					Touching them;Feeding them;Riding;Learnt so much from the keepers and guides	Touching them	Feeding them	Riding	Learnt so much from the keepers and guides			Other	Other	Other	Other			4
B	109	I attest that I have read the below VISITORS SURVEY PARTICIPANTS CONSENT SHEET and give my full consent to participate in this survey and study.	62	55-64	South Africa	Africa	Male	Animal lover	Other	7-12 months ago	Other	Yes	Elephants;Domestic dogs	Elephants	Domestic dogs				Other	Other				2						Elephants					Touching them;Walking with them;Feeding them;Show	Touching them	Walking with them	Feeding them	Show			Other	Other	Other	Other			4
B	110	I attest that I have read the below VISITORS SURVEY PARTICIPANTS CONSENT SHEET and give my full consent to participate in this survey and study.	25	19-25	South Africa	Africa	Female	Animal lover	Other	More than 1 year ago	Other	Yes	Elephants	Elephants					Other					1						Elephants					Touching them;Walking with them;Feeding them;Show	Touching them	Walking with them	Feeding them	Show			Other	Other	Other	Other			4
B	111	I attest that I have read the below VISITORS SURVEY PARTICIPANTS CONSENT SHEET and give my full consent to participate in this survey and study.	26	26-34	South Africa	Africa	Male	Nature lover	Other	More than 1 year ago	Other	Yes	Elephants	Elephants					Other					1						Elephants					Feeding them	Feeding them						Other						1
B	112	I attest that I have read the below VISITORS SURVEY PARTICIPANTS CONSENT SHEET and give my full consent to participate in this survey and study.	58	55-64	South Africa	Africa	Female	Nature lover	Other	7-12 months ago	Other	Yes	Elephants	Elephants					Other					1						Elephants					Touching them;Show	Touching them	Show					Other	Other					2
B	113	I attest that I have read the below VISITORS SURVEY PARTICIPANTS CONSENT SHEET and give my full consent to participate in this survey and study.	34	26-34	South Africa	Africa	Female	Animal lover	Other	0-6 months ago	Other	Yes	Elephants	Elephants					Other					1						Elephants					Touching them;Feeding them	Touching them	Feeding them					Other	Other					2
B	114	I attest that I have read the below VISITORS SURVEY PARTICIPANTS CONSENT SHEET and give my full consent to participate in this survey and study.	38	35-54	South Africa	Africa	Male	Animal expert	Other	0-6 months ago	Other	Yes	Elephants	Elephants					Other					1						Elephants					Touching them;Walking with them;Feeding them;Riding;Show	Touching them	Walking with them	Feeding them	Riding	Show		Other	Other	Other	Other	Other		5
B	115	I attest that I have read the below VISITORS SURVEY PARTICIPANTS CONSENT SHEET and give my full consent to participate in this survey and study.	55	55-64	Australia	Australia	Female	Animal lover	Other	More than 1 year ago	Other	Yes	Elephants	Elephants					Other					1						Elephants					Walking with them;taking amazing photos	Walking with them	taking amazing photos					Other	Other					2
B	116	I attest that I have read the below VISITORS SURVEY PARTICIPANTS CONSENT SHEET and give my full consent to participate in this survey and study.	48	35-54	United States of America	North America	Male	Curious tourist	Other	More than 1 year ago	Other	Yes	Elephants	Elephants					Other					1						Elephants					Touching them;Feeding them;Riding;Show	Touching them	Feeding them	Riding	Show			Other	Other	Other	Other			4
B	117	I attest that I have read the below VISITORS SURVEY PARTICIPANTS CONSENT SHEET and give my full consent to participate in this survey and study.	30	26-34	United States of America	North America	Female	Animal lover	Other	More than 1 year ago	Other	Yes	Elephants	Elephants					Other					1						Elephants					Touching them;Feeding them;Riding	Touching them	Feeding them	Riding				Other	Other	Other				3
B	118	I attest that I have read the below VISITORS SURVEY PARTICIPANTS CONSENT SHEET and give my full consent to participate in this survey and study.	54	35-54	Great Britain	Europe	Male	Wildlife Photographer	Other	7-12 months ago	Other	Yes	Elephants	Elephants					Other					1						Elephants					Touching them;Walking with them	Touching them	Walking with them					Other	Other					2
B	119	I attest that I have read the below VISITORS SURVEY PARTICIPANTS CONSENT SHEET and give my full consent to participate in this survey and study.	57	55-64	Germany	Europe	Male	Animal expert	Other	More than 1 year ago	Other	Yes	Elephants	Elephants					Other					1						Elephants					Touching them;Feeding them	Touching them	Feeding them					Other	Other					2
B	120	I attest that I have read the below VISITORS SURVEY PARTICIPANTS CONSENT SHEET and give my full consent to participate in this survey and study.	53	35-54	United Kingdom	Europe	Female	Animal AND nature lover	Other	7-12 months ago	Other	Yes	Elephants	Elephants					Other					1						Elephants					Touching them;Walking with them;Feeding them;Riding	Touching them	Walking with them	Feeding them	Riding			Other	Other	Other	Other			4
B	121	I attest that I have read the below VISITORS SURVEY PARTICIPANTS CONSENT SHEET and give my full consent to participate in this survey and study.	47	35-54	Netherlands	Europe	Female	Nature lover	Other	More than 1 year ago	Other	Yes	Elephants	Elephants					Other					1						Elephants					Touching them	Touching them						Other						1
B	122	I attest that I have read the below VISITORS SURVEY PARTICIPANTS CONSENT SHEET and give my full consent to participate in this survey and study.	73	over 64	United States of America	North America	Female	Animal lover	Other	More than 1 year ago	Other	Yes	Elephants;Monkeys	Elephants	Monkeys				Other	Other				2						Elephants					Touching them;Walking with them;Feeding them	Touching them	Walking with them	Feeding them				Other	Other	Other				3
B	123	I attest that I have read the below VISITORS SURVEY PARTICIPANTS CONSENT SHEET and give my full consent to participate in this survey and study.	39	35-54	South Africa	Africa	Male	Nature lover	Other	7-12 months ago	Other	Yes	Elephants	Elephants					Other					1						Elephants					Touching them;Walking with them;Feeding them;Riding;Show	Touching them	Walking with them	Feeding them	Riding	Show		Other	Other	Other	Other	Other		5
B	124	I attest that I have read the below VISITORS SURVEY PARTICIPANTS CONSENT SHEET and give my full consent to participate in this survey and study.	62	55-64	United Kingdom	Europe	Male	Nature lover	Other	More than 1 year ago	Other	Yes	Elephants	Elephants					Other					1						Elephants					Touching them;Walking with them	Touching them	Walking with them					Other	Other					2
B	125	I attest that I have read the below VISITORS SURVEY PARTICIPANTS CONSENT SHEET and give my full consent to participate in this survey and study.	54	35-54	Italy	Europe	Male	Nature lover	Other	More than 1 year ago	Other	Yes	Elephants	Elephants					Other					1						Elephants					Touching them;Riding	Touching them	Riding					Other	Other					2
B	126	I attest that I have read the below VISITORS SURVEY PARTICIPANTS CONSENT SHEET and give my full consent to participate in this survey and study.	59	55-64	South Africa	Africa	Female	Animal lover	Other	0-6 months ago	Other	Yes	Elephants	Elephants					Other					1						Elephants					Touching them;Feeding them	Touching them	Feeding them					Other	Other					2
B	127	I attest that I have read the below VISITORS SURVEY PARTICIPANTS CONSENT SHEET and give my full consent to participate in this survey and study.	34	26-34	United States of America	North America	Female	Animal lover	Other	0-6 months ago	Other	Yes	Elephants	Elephants					Other					1						Elephants					Touching them;Feeding them;Show	Touching them	Feeding them	Show				Other	Other	Other				3
B	128	I attest that I have read the below VISITORS SURVEY PARTICIPANTS CONSENT SHEET and give my full consent to participate in this survey and study.	70	over 64	United Kingdom	Europe	Male	Nature lover	Other	7-12 months ago	Other	Yes	Elephants	Elephants					Other					1						Elephants					Touching them;Walking with them;Feeding them	Touching them	Walking with them	Feeding them				Other	Other	Other				3
B	129	I attest that I have read the below VISITORS SURVEY PARTICIPANTS CONSENT SHEET and give my full consent to participate in this survey and study.	35	35-54	South Africa	Africa	Male	Animal lover	Other	More than 1 year ago	Other	Yes	Elephants	Elephants					Other					1						Elephants					Touching them;Walking with them;Feeding them;Riding	Touching them	Walking with them	Feeding them	Riding			Other	Other	Other	Other			4
B	130	I attest that I have read the below VISITORS SURVEY PARTICIPANTS CONSENT SHEET and give my full consent to participate in this survey and study.	47	35-54	Mexico	South America	Female	Animal lover	Other	More than 1 year ago	Other	Yes	Elephants	Elephants					Other					1						Elephants					Touching them	Touching them						Other						1
B	131	I attest that I have read the below VISITORS SURVEY PARTICIPANTS CONSENT SHEET and give my full consent to participate in this survey and study.	44	35-54	South Africa	Africa	Female	Animal lover	Other	More than 1 year ago	Other	Yes	Elephants	Elephants					Other					1						Elephants					Touching them;Feeding them;Learning more about them	Touching them	Feeding them	Learning more about them				Other	Other	Other				3
B	132	I attest that I have read the below VISITORS SURVEY PARTICIPANTS CONSENT SHEET and give my full consent to participate in this survey and study.	67	over 64	United Kingdom	Europe	Male	Animal lover	Other	7-12 months ago	Other	Yes	Elephants	Elephants					Other					1						Elephants					Touching them;Walking with them;Feeding them	Touching them	Walking with them	Feeding them				Other	Other	Other				3
B	133	I attest that I have read the below VISITORS SURVEY PARTICIPANTS CONSENT SHEET and give my full consent to participate in this survey and study.	56	55-64	Norway	Europe	Female	Nature lover	Other	More than 1 year ago	Other	Yes	Elephants	Elephants					Other					1						Elephants					Touching them;Riding;Giving reward treats	Touching them	Riding	Giving reward treats				Other	Other	Other				3
B	134	I attest that I have read the below VISITORS SURVEY PARTICIPANTS CONSENT SHEET and give my full consent to participate in this survey and study.	37	35-54	Brazil	South America	Female	Animal lover	Other	More than 1 year ago	Other	Yes	Elephants	Elephants					Other					1						Elephants					Touching them;Feeding them;Riding	Touching them	Feeding them	Riding				Other	Other	Other				3
B	135	I attest that I have read the below VISITORS SURVEY PARTICIPANTS CONSENT SHEET and give my full consent to participate in this survey and study.	58	55-64	Germany	Europe	Male	Animal lover	Other	More than 1 year ago	Other	Yes	Elephants;Lions;Cheetahs	Elephants	Lions	Cheetahs			Other	Other	Other			3						Elephants					Touching them;Walking with them;Feeding them;Riding	Touching them	Walking with them	Feeding them	Riding			Other	Other	Other	Other			4
B	136	I attest that I have read the below VISITORS SURVEY PARTICIPANTS CONSENT SHEET and give my full consent to participate in this survey and study.	65	over 64	South Africa	Africa	Male	Nature lover	Other	7-12 months ago	Other	Yes	Elephants	Elephants					Other					1						Elephants					Touching them;Walking with them	Touching them	Walking with them					Other	Other					2
B	137	I attest that I have read the below VISITORS SURVEY PARTICIPANTS CONSENT SHEET and give my full consent to participate in this survey and study.	57	55-64	United States of America	North America	Female	Animal lover	Other	More than 1 year ago	Other	Yes	Elephants	Elephants					Other					1						Elephants					Touching them;Walking with them;Feeding them	Touching them	Walking with them	Feeding them				Other	Other	Other				3
B	138	I attest that I have read the below VISITORS SURVEY PARTICIPANTS CONSENT SHEET and give my full consent to participate in this survey and study.	48	35-54	South Africa	Africa	Male	Nature lover	Other	More than 1 year ago	Other	Yes	Elephants	Elephants					Other					1						Elephants					Touching them;Walking with them;Feeding them;Riding;Show	Touching them	Walking with them	Feeding them	Riding	Show		Other	Other	Other	Other	Other		5
B	139	I attest that I have read the below VISITORS SURVEY PARTICIPANTS CONSENT SHEET and give my full consent to participate in this survey and study.	44	35-54	Netherlands	Europe	Male	Nature lover	Other	More than 1 year ago	Other	Yes	Elephants	Elephants					Other					1						Elephants					Touching them;Walking with them;Feeding them	Touching them	Walking with them	Feeding them				Other	Other	Other				3
B	140	I attest that I have read the below VISITORS SURVEY PARTICIPANTS CONSENT SHEET and give my full consent to participate in this survey and study.	42	35-54	France	Europe	Female	Animal expert	Other	More than 1 year ago	Other	Yes	Elephants	Elephants					Other					1						Elephants					Touching them;Riding	Touching them	Riding					Other	Other					2
B	141	I attest that I have read the below VISITORS SURVEY PARTICIPANTS CONSENT SHEET and give my full consent to participate in this survey and study.	40	35-54	Portugal	Europe	Female	Animal lover	Other	0-6 months ago	Other	Yes	Elephants	Elephants					Other					1						Elephants					Touching them;Feeding them;Riding	Touching them	Feeding them	Riding				Other	Other	Other				3
B	142	I attest that I have read the below VISITORS SURVEY PARTICIPANTS CONSENT SHEET and give my full consent to participate in this survey and study.	53	35-54	South Africa	Africa	Female	Animal lover	Other	More than 1 year ago	Other	Yes	Elephants	Elephants					Other					1						Elephants					Touching them;Feeding them;Riding	Touching them	Feeding them	Riding				Other	Other	Other				3
B	143	I attest that I have read the below VISITORS SURVEY PARTICIPANTS CONSENT SHEET and give my full consent to participate in this survey and study.	55	55-64	United Kingdom	Europe	Female	Nature lover	Other	More than 1 year ago	Other	Yes	Elephants	Elephants					Other					1						Elephants					Touching them;Feeding them;Riding	Touching them	Feeding them	Riding				Other	Other	Other				3
B	144	I attest that I have read the below VISITORS SURVEY PARTICIPANTS CONSENT SHEET and give my full consent to participate in this survey and study.	50	35-54	United Kingdom	Europe	Female	Animal lover	Other	More than 1 year ago	Other	Yes	Elephants	Elephants					Other					1						Elephants					Touching them;Feeding them;Riding	Touching them	Feeding them	Riding				Other	Other	Other				3
B	145	I attest that I have read the below VISITORS SURVEY PARTICIPANTS CONSENT SHEET and give my full consent to participate in this survey and study.	52	35-54	South Africa	Africa	Male	Nature lover	Other	More than 1 year ago	Other	Yes	Elephants	Elephants					Other					1						Elephants					Touching them;Feeding them	Touching them	Feeding them					Other	Other					2
B	146	I attest that I have read the below VISITORS SURVEY PARTICIPANTS CONSENT SHEET and give my full consent to participate in this survey and study.	56	55-64	Germany	Europe	Female	Animal lover	Other	More than 1 year ago	Other	Yes	Elephants	Elephants					Other					1						Elephants					Touching them	Touching them						Other						1
B	147	I attest that I have read the below VISITORS SURVEY PARTICIPANTS CONSENT SHEET and give my full consent to participate in this survey and study.	62	55-64	South Africa	Africa	Female	Animal expert	Other	0-6 months ago	Other	Yes	Elephants	Elephants					Other					1						Elephants					Touching them;Walking with them;Feeding them	Touching them	Walking with them	Feeding them				Other	Other	Other				3
B	148	I attest that I have read the below VISITORS SURVEY PARTICIPANTS CONSENT SHEET and give my full consent to participate in this survey and study.	72	over 64	United States of America	North America	Female	Curious tourist	Other	More than 1 year ago	Other	Yes	Elephants	Elephants					Other					1						Elephants					Touching them;Feeding them	Touching them	Feeding them					Other	Other					2
B	149	I attest that I have read the below VISITORS SURVEY PARTICIPANTS CONSENT SHEET and give my full consent to participate in this survey and study.	64	55-64	United States of America	North America	Female	Curious tourist	Other	More than 1 year ago	Other	Yes	Elephants	Elephants					Other					1						Elephants					Touching them;Feeding them;Show	Touching them	Feeding them	Show				Other	Other	Other				3
B	150	I attest that I have read the below VISITORS SURVEY PARTICIPANTS CONSENT SHEET and give my full consent to participate in this survey and study.	40	35-54	Switzerland	Europe	Female	Animal lover	Other	More than 1 year ago	Other	Yes	Elephants	Elephants					Other					1						Elephants					Touching them;Feeding them	Touching them	Feeding them					Other	Other					2
B	151	I attest that I have read the below VISITORS SURVEY PARTICIPANTS CONSENT SHEET and give my full consent to participate in this survey and study.	50	35-54	Belgium	Europe	Male	Nature lover	Other	7-12 months ago	Other	Yes	Elephants	Elephants					Other					1						Elephants					Touching them;Walking with them;Feeding them;Riding;Show	Touching them	Walking with them	Feeding them	Riding	Show		Other	Other	Other	Other	Other		5
B	152	I attest that I have read the below VISITORS SURVEY PARTICIPANTS CONSENT SHEET and give my full consent to participate in this survey and study.	50	35-54	United States of America	North America	Female	Curious tourist	Other	0-6 months ago	Other	Yes	Elephants	Elephants					Other					1						Elephants					Touching them;Walking with them;Feeding them;Riding	Touching them	Walking with them	Feeding them	Riding			Other	Other	Other	Other			4
B	153	I attest that I have read the below VISITORS SURVEY PARTICIPANTS CONSENT SHEET and give my full consent to participate in this survey and study.	52	35-54	South Africa	Africa	Female	Animal lover	Other	7-12 months ago	Other	Yes	Elephants	Elephants					Other					1						Elephants					Touching them;Feeding them;Riding;Show	Touching them	Feeding them	Riding	Show			Other	Other	Other	Other			4
B	154	I attest that I have read the below VISITORS SURVEY PARTICIPANTS CONSENT SHEET and give my full consent to participate in this survey and study.	59	55-64	Netherlands	Europe	Female	Animal lover	Other	More than 1 year ago	Other	Yes	Elephants	Elephants					Other					1						Elephants					Touching them;Feeding them;Riding	Touching them	Feeding them	Riding				Other	Other	Other				3
B	155	I attest that I have read the below VISITORS SURVEY PARTICIPANTS CONSENT SHEET and give my full consent to participate in this survey and study.	51	35-54	Australia	Australia	Female	Animal lover	Other	More than 1 year ago	Other	Yes	Elephants	Elephants					Other					1						Elephants					Touching them;Walking with them;Feeding them;Riding	Touching them	Walking with them	Feeding them	Riding			Other	Other	Other	Other			4
B	156	I attest that I have read the below VISITORS SURVEY PARTICIPANTS CONSENT SHEET and give my full consent to participate in this survey and study.	73	over 64	South Africa	Africa	Female	Animal lover	Other	On several occassions as we live up the road in Hoedspruit	7-12 months ago	Yes	Elephants	Elephants					Other					1						Elephants					Touching them;Walking with them;Feeding them;Show;Kissing their eyes and lashes	Touching them	Walking with them	Feeding them	Show	Kissing their eyes and lashes		Other	Other	Other	Other	Other		5
B	157	I attest that I have read the below VISITORS SURVEY PARTICIPANTS CONSENT SHEET and give my full consent to participate in this survey and study.	51	35-54	Canada	North America	Female	Nature lover	Other	0-6 months ago	Other	Yes	Elephants	Elephants					Other					1						Elephants					Touching them;Walking with them;Feeding them;Riding;Show	Touching them	Walking with them	Feeding them	Riding	Show		Other	Other	Other	Other	Other		5
B	158	I attest that I have read the below VISITORS SURVEY PARTICIPANTS CONSENT SHEET and give my full consent to participate in this survey and study.	53	35-54	Netherlands	Europe	Female	Animal lover	Other	November 2017	More than 1 year ago	Yes	Elephants	Elephants					Other					1						Elephants					Touching them;Feeding them;Riding	Touching them	Feeding them	Riding				Other	Other	Other				3
B	159	I attest that I have read the below VISITORS SURVEY PARTICIPANTS CONSENT SHEET and give my full consent to participate in this survey and study.	55	55-64	Portugal	Europe	Female	Animal expert	Other	7-12 months ago	Other	Yes	Elephants	Elephants					Other					1						Elephants					Touching them;Feeding them	Touching them	Feeding them					Other	Other					2
B	160	I attest that I have read the below VISITORS SURVEY PARTICIPANTS CONSENT SHEET and give my full consent to participate in this survey and study.	46	35-54	Great Britain	Europe	Female	Animal lover	Other	7-12 months ago	Other	Yes	Elephants	Elephants					Other					1						Elephants					Touching them;Feeding them;Riding	Touching them	Feeding them	Riding				Other	Other	Other				3
B	161	I attest that I have read the below VISITORS SURVEY PARTICIPANTS CONSENT SHEET and give my full consent to participate in this survey and study.	28	26-34	Germany	Europe	Male	Animal lover	Other	More than 1 year ago	Other	Yes	Elephants	Elephants					Other					1						Elephants					Touching them;Feeding them	Touching them	Feeding them					Other	Other					2
B	162	I attest that I have read the below VISITORS SURVEY PARTICIPANTS CONSENT SHEET and give my full consent to participate in this survey and study.	76	over 64	South Africa	Africa	Female	Animal lover	Other	More than 1 year ago	Other	Yes	Elephants	Elephants					Other					1						Elephants					Touching them;Feeding them	Touching them	Feeding them					Other	Other					2
B	163	I attest that I have read the below VISITORS SURVEY PARTICIPANTS CONSENT SHEET and give my full consent to participate in this survey and study.	58	55-64	France	Europe	Female	Animal lover	Other	7-12 months ago	Other	Yes	Elephants	Elephants					Other					1						Elephants					Touching them;Walking with them;Feeding them;Riding;Show;stay with them in the bush	Touching them	Walking with them	Feeding them	Riding	Show	stay with them in the bush	Other	Other	Other	Other	Other	Other	6
B	164	I attest that I have read the below VISITORS SURVEY PARTICIPANTS CONSENT SHEET and give my full consent to participate in this survey and study.	53	35-54	South Africa	Africa	Male	Nature lover	Other	0-6 months ago	Other	Yes	Elephants	Elephants					Other					1						Elephants					Riding	Riding						Other						1
B	165	I attest that I have read the below VISITORS SURVEY PARTICIPANTS CONSENT SHEET and give my full consent to participate in this survey and study.	53	35-54	Luxembourg	Europe	Female	Animal lover	Other	More than 1 year ago	Other	Yes	Elephants	Elephants					Other					1						Elephants					Touching them;Feeding them;Riding	Touching them	Feeding them	Riding				Other	Other	Other				3
C	166	I attest that I have read the below VISITORS SURVEY PARTICIPANTS CONSENT SHEET and give my full consent to participate in this survey and study.	30	26-34	South Africa	Africa	Male	Nature lover	Other	0-6 months ago	Other	Yes	Elephants	Elephants					Elephants					1											Touching them, Walking with them, Feeding them	Touching them	Walking with them	Feeding them				Other	Other	Other				3
C	167	I attest that I have read the below VISITORS SURVEY PARTICIPANTS CONSENT SHEET and give my full consent to participate in this survey and study.	35	35-54	Zimbabwe	Africa	Female	Nature lover	Other	0-6 months ago	Other	Yes	Elephants	Elephants					Elephants					1											Touching them, Feeding them	Touching them	Feeding them					Other	Other					2
C	168	I attest that I have read the below VISITORS SURVEY PARTICIPANTS CONSENT SHEET and give my full consent to participate in this survey and study.	56	55-64	South Africa	Africa	Female	Animal lover	Other	0-6 months ago	Other	Yes	Elephants	Elephants					Elephants					1											Touching them, Feeding them	Touching them	Feeding them					Other	Other					2
C	169	I attest that I have read the below VISITORS SURVEY PARTICIPANTS CONSENT SHEET and give my full consent to participate in this survey and study.	55	55-64	South Africa	Africa	Male	Animal lover	Other	0-6 months ago	Other	No												0																								0
C	170	I attest that I have read the below VISITORS SURVEY PARTICIPANTS CONSENT SHEET and give my full consent to participate in this survey and study.	27	26-34	South Africa	Africa	Female	Animal lover	Other	0-6 months ago	Other	Yes	Elephants	Elephants					Elephants					1											Touching them, Feeding them	Touching them	Feeding them					Other	Other					2
C	171	I attest that I have read the below VISITORS SURVEY PARTICIPANTS CONSENT SHEET and give my full consent to participate in this survey and study.	28	26-34	South Africa	Africa	Female	Nature lover	Other	0-6 months ago	Other	Yes	Elephants	Elephants					Elephants					1											Feeding them	Feeding them						Other						1
C	172	I attest that I have read the below VISITORS SURVEY PARTICIPANTS CONSENT SHEET and give my full consent to participate in this survey and study.	35	35-54	South Africa	Africa	Female	Animal lover	Other	0-6 months ago	Other	Yes	Elephants	Elephants					Elephants					1											Touching them, Feeding them	Touching them	Feeding them					Other	Other					2
C	173	I attest that I have read the below VISITORS SURVEY PARTICIPANTS CONSENT SHEET and give my full consent to participate in this survey and study.	38	35-54	South Africa	Africa	Male	Animal lover	Other	0-6 months ago	Other	Yes	Elephants	Elephants					Elephants					1											Touching them	Touching them						Other						1
A	174	I attest that I have read the below VISITORS SURVEY PARTICIPANTS CONSENT SHEET and give my full consent to participate in this survey and study.	38	35-54	South Africa	Africa	Female	Nature lover	Other	0-6 months ago	Other	Yes	Elephants	Elephants					Elephants					1											Touching them, Feeding them, Show	Touching them	Feeding them	Show				Other	Other	Other				3
A	175	I attest that I have read the below VISITORS SURVEY PARTICIPANTS CONSENT SHEET and give my full consent to participate in this survey and study.	20	19-25	South Africa	Africa	Male	Animal expert	Other	0-6 months ago	Other	Yes	Elephants	Elephants					Elephants					1											Touching them, Feeding them	Touching them	Feeding them					Other	Other					2
A	176	I attest that I have read the below VISITORS SURVEY PARTICIPANTS CONSENT SHEET and give my full consent to participate in this survey and study.	49	35-54	South Africa	Africa	Male	Nature lover	Other	0-6 months ago	Other	Yes	Elephants	Elephants					Elephants					1											Touching them, Swimming with them	Touching them	Swimming with them					Other	Other					2
A	177	I attest that I have read the below VISITORS SURVEY PARTICIPANTS CONSENT SHEET and give my full consent to participate in this survey and study.	17	14-18	South Africa	Africa	Male	Nature lover	Other	Today	0-6 months ago	Yes	Elephants	Elephants					Elephants					1											Touching them, Feeding them	Touching them	Feeding them					Other	Other					2
[truncated: 52 more columns]

## Sheet: Staff Survey DATA
Facility	Privacy	Are the animals under your responsibility and care involved in any Animal-Visitor Interaction (AVI)?	3.1 animal/s under your responsibility and care which are involved in AVI	3.2 animal/s under your responsibility and care which are involved in AVI	3.3 animal/s under your responsibility and care which are involved in AVI	Box 4	Box 5	4 [My workplace allows me to balance my work and personal/family life by offering me the support I need when I need it]	4X [My workplace allows me to balance my work and personal/family life by offering me the support I need when I need it]	5 [My workplace provides me with the resources, tools and support that I need to do my job to the best of my ability]	5X [My workplace provides me with the resources, tools and support that I need to do my job to the best of my ability]	6 [My workplace provides me with satisfactory income]	6X [My workplace provides me with satisfactory income]	7 [My workplace environment provides me with satisfactory safety conditions, considering the unique context of my work]	7X [My workplace environment provides me with satisfactory safety conditions, considering the unique context of my work]	8 [I am able to fully apply my knowledge and skills to my job]	8X [I am able to fully apply my knowledge and skills to my job]	9 [My workplace provides me with opportunities for practical training and professional development]	9X [My workplace provides me with opportunities for practical training and professional development]	10 [My workplace allows me to be updated on animal welfare, conservation issues, education, and current legislation.]	10X [My workplace allows me to be updated on animal welfare, conservation issues, education, and current legislation.]	11 [I feel that opportunities and recognition go to those who deserve them]	11X [I feel that opportunities and recognition go to those who deserve them]	12 [My working condition allows me to behave according to the unique relationship I have with the animals I am in care of]	12X [My working condition allows me to behave according to the unique relationship I have with the animals I am in care of]	13 [My work environment allows me to feel appreciated and respected]	13X [My work environment allows me to feel appreciated and respected]	14 [I have the possibility to provide animals with the attention and resources they need]	14X [I have the possibility to provide animals with the attention and resources they need]	15 [I feel I had an adequate training to work with animals and visitors during the interactions]	15X [I feel I had an adequate training to work with animals and visitors during the interactions]	16 [I feel my job is protected by an adequate legislation]	16X [I feel my job is protected by an adequate legislation]	17.A. In your opinion, what are the main animal welfare problems and/or important topics concerning the Animal-Visitor Interaction?	17.B. In your opinion, what are the main animal welfare problems and/or important topics concerning the Animal-Visitor Interaction?	17.C.In your opinion, what are the main animal welfare problems and/or important topics concerning the Animal-Visitor Interaction?	18.A How to improve animal welfare	18.B How to improve animal welfare	18.C How to improve animal welfare	19.A. key management problems concerning Animal-Visitor Interaction	19.B. key management problems concerning Animal-Visitor Interaction	19.C. key management problems concerning Animal-Visitor Interaction	20.A How to improve management issues…	20.B How to improve management issues…	20.C How to improve management issues…	21 During your daily work with the animals, how often do you feel unsafe?	22.A. Main danger in AVIs	22.B. Main danger in AVIs	22.C. Main danger in AVIs
B	I attest that I have read the below staff survey participants consent sheet and I give my full consent to participate in this survey and study.	Yes	Elephant educational talk	Elephant Walk	Elephant Ride			Agree	4	Strongly agree	5	Agree	4	Strongly agree	5	Agree	4	Neutral	3	Agree	4	Agree	4	Strongly agree	5	Neutral	3	Strongly agree	5	Agree	4	Agree	4	Nothing			None			None			None			1	We have it covered
B	I attest that I have read the below staff survey participants consent sheet and I give my full consent to participate in this survey and study.	Yes	African Elephants - touching interaction, walking and riding					Strongly agree	5	Agree	4	Agree	4	Strongly agree	5	Strongly agree	5	Strongly agree	5	Strongly agree	5	Agree	4	Strongly agree	5	Agree	4	Agree	4	Strongly agree	5	Strongly agree	5	some guests come with a judgemental attitude before doing the program and see what it is all about.			Guests must do research on establishment before visiting			None			NA			1	No real danger as long as safety rules are followed
B	I attest that I have read the below staff survey participants consent sheet and I give my full consent to participate in this survey and study.	Yes	African Elephants - interactions, walks and rides					Agree	4	Strongly agree	5	Agree	4	Strongly agree	5	Strongly agree	5	Agree	4	Agree	4	Agree	4	Strongly agree	5	Agree	4	Strongly agree	5	Strongly agree	5	Neutral	3	None			None			Guests are being misinformed			Inform guests of animal welfare			1	Guests not listening to safety procedures
B	I attest that I have read the below staff survey participants consent sheet and I give my full consent to participate in this survey and study.	Yes	African Elephants	Interaction , riding and walking with the elephants				Agree	4	Agree	4	Agree	4	Agree	4	Agree	4	Neutral	3	Agree	4	Agree	4	Agree	4	Agree	4	Agree	4	Agree	4	Agree	4	Animal rights organisations wanting to close facilities like ours without doing the necessary research or having an uneducated opinion			Animal Rights organisations need to do more research to form an educated opinion.			.	.	.	.	.	.	2	.	.	.
B	I attest that I have read the below staff survey participants consent sheet and I give my full consent to participate in this survey and study.	Yes	African Elephants - Interaction and rides					Agree	4	Agree	4	Agree	4	Agree	4	Agree	4	Agree	4	Strongly agree	5	Agree	4	Strongly agree	5	Agree	4	Agree	4	Strongly agree	5	Agree	4	To my knowledge there is no animal welfare problems	.	.	.	.	.	To my knowledge, Elephant whispers manages guests well.	.	.	.	.	.	1	We all look out for our fellow colleagues	We have a high staff to guest ratio to ensure the guests safety	We have a high staff to elephant ratio to ensure our elephants safety
B	I attest that I have read the below staff survey participants consent sheet and I give my full consent to participate in this survey and study.	Yes	African Elephant - Interaction, walk and ride					Agree	4	Agree	4	Disagree	2	Agree	4	Strongly agree	5	Agree	4	Agree	4	Agree	4	Agree	4	Agree	4	Strongly agree	5	Strongly agree	5	Agree	4	Satisfied with what we are offering			.			.			.			1	No dangers
B	I attest that I have read the below staff survey participants consent sheet and I give my full consent to participate in this survey and study.	Yes	African Elephants - Animal interaction and rides					Strongly agree	5	Agree	4	Neutral	3	Agree	4	Strongly agree	5	Neutral	3	Agree	4	Agree	4	Agree	4	Agree	4	Agree	4	Agree	4	Neutral	3	Our elephants are well cared for during interaction	.	.	.	.	.	.	.	.	.	.	.	1	IF There is a thunder storm or heavy rain, we do not do interactions	.	.
B	I attest that I have read the below staff survey participants consent sheet and I give my full consent to participate in this survey and study.	Yes	African Elephants, interactions, walk & rides					Agree	4	Agree	4	Agree	4	Agree	4	Strongly agree	5	Agree	4	Agree	4	Agree	4	Strongly agree	5	Agree	4	Strongly agree	5	Strongly agree	5	Agree	4	None			.			None			.			1	None
B	I attest that I have read the below staff survey participants consent sheet and I give my full consent to participate in this survey and study.	Yes	African Elephants, Interactions, rides and walks					Agree	4	Strongly agree	5	Agree	4	Strongly agree	5	Strongly agree	5	Agree	4	Agree	4	Agree	4	Strongly agree	5	Agree	4	Strongly agree	5	Strongly agree	5	Agree	4	None			.			None			.			1	Give Safety briefing
B	I attest that I have read the below staff survey participants consent sheet and I give my full consent to participate in this survey and study.	Yes	African Elephants - Animal interactions and rides					Agree	4	Agree	4	Neutral	3	Agree	4	Agree	4	Neutral	3	Agree	4	Agree	4	Agree	4	Agree	4	Agree	4	Agree	4	Agree	4	In my opinion there are not animal welfare problems	.	.	.	.	.	In my opinion, there are no problems.	.	.	.	.	.	2	In my opinion, there are no safety issues	.	.
A	I attest that I have read the below staff survey participants consent sheet and I give my full consent to participate in this survey and study.	Yes	Elephant-Educational interactions, rides, swimming/bathing, movies, photo shoots, walks, research demonstrations					Strongly agree	5	Strongly agree	5	Strongly agree	5	Agree	4	Agree	4	Agree	4	Strongly agree	5	Agree	4	Agree	4	Agree	4	Agree	4	Agree	4	Agree	4	Transfer of Disease- bacteria and viruses could potentially pass between humans and elephants during interactions			Ensuring that visitors wash their hands before interacting. Screening visitors, to ensure that there are none that show any symptoms of disease, if they do then denying access to the elephants.			People management-visitors not listening to and/or following instructions; going where they should not and behaving inappropriately	Too few staff members-with the calves, we need another two dedicated staff members in order to manage the calves		Ensure that a safety talk is conducted before the interaction begins. Make sure that the staff are empowered to deal with a situation, should it arise. Ensure that as member of management is always present to deal with issues.	Training can be improved, in order to engage and stimulate the calves, by one handler. The employment of additional staff members.		2	Uncontrolled incidents- car accidents, explosions, fires, airplanes and airplane crashes: anything that can give the elephants a fright	Guests being where they are not supposed to be/doing what they are not supposed to do- going to an elephant by themselves, running, screaming shouting etc.
A	I attest that I have read the below staff survey participants consent sheet and I give my full consent to participate in this survey and study.	Yes	African Elephant					Strongly agree	5	Agree	4	Agree	4	Agree	4	Strongly agree	5	Agree	4	Agree	4	Agree	4	Agree	4	Agree	4	Agree	4	Agree	4	Agree	4	Transfer of disease between humans and animals			To prevent the spread of diseases, visitors need to be checked before they meet the elephants.			The two calves at the facility are growing bigger and an incident could happen			Training of the calves is necessary, and additional handlers to help manage			1	Meeting a wild animal can be dangerous. Even though they are trained they are still wild animals.
A	I attest that I have read the below staff survey participants consent sheet and I give my full consent to participate in this survey and study.	Yes	African Elephant					Agree	4	Strongly agree	5	Agree	4	Strongly agree	5	Strongly agree	5	Strongly agree	5	Agree	4	Neutral	3	Agree	4	Neutral	3	Strongly agree	5	Agree	4	Strongly agree	5	Disease spreading from humans to elephants.			Guests need to be checked before interacting with the elephants. The use of hand sanitizers would also reduce the possible spread of diseases			Ensuring the well being of the elephants during an interaction			making sure the elephants are all in good health and are behaving properly-not sick, stressed or hurt.			2	They are still animals with their own minds, hormones and emotions, as such, if they are not respected they may injure you.
A	I attest that I have read the below staff survey participants consent sheet and I give my full consent to participate in this survey and study.	Yes	African Elephants					Neutral	3	Agree	4	Neutral	3	Agree	4	Agree	4	Agree	4	Agree	4	Agree	4	Agree	4	Agree	4	Agree	4	Agree	4	Agree	4	Diseases being spread from humans to elephants			Taking precautionary measures before people interact with the elephants, such as- using hand sanitizer before interacting with the elephants			Communication between staff members			Have team meetings and training sessions before going into an interaction where effective communication can be practiced and learnt			5	They are still animals and can be aggressive at times.
[truncated: 12 more columns]

## Sheet: 19. dettagli
CRITERIA #	19.criteria	19.flag					EXCLUDED (= NO ELEPHANTS)
1	0	0	EXCLUDED	No criteria				No criteria		No criteria		No criteria
1	0	0	EXCLUDED	Environment			It is important that the animals live in clean healthy spaces	Environment	The animals are healty and well looked after	Animal health + care of animals	Fasilities are clean and neat	Facility maintenance
2	0	0	EXCLUDED	No criteria
3	0	0	EXCLUDED	No criteria
1	Care of animals	1
1	Education	1
1	Animal welfare	1
1	Care of animals	1
1	Animal welfare	1
1	Animal welfare	1
1	Animal welfare	1
1	Animal welfare	1
1	Animal welfare	1
1	Animal welfare	1
1	Environment	1
1	Care of animals	1
1	Happiness (animal)	1
1	Safety	1
1	Animal welfare	1
1	Hygiene standards	1
1	Animal welfare	1
1	Care of animals	1
1	No criteria	1
1	Animal welfare	1
1	Animal welfare	1
1	AVIs limitations (less)	1
1	Safety	1
1	Complete information	1
1	Animal welfare	1
1	Happiness (animal)	1
1	Animal health	1
1	Animal welfare	1
1	Animal welfare	1
1	Animal welfare	1
1	Animal welfare	1
1	Animal welfare	1
1	Animal welfare	1
1	Education	1
1	Care of animals	1
1	Respect for (Animals)	1
1	Animal welfare	1
1	Education	1
1	Ethics	1
1	Animal welfare	1
1	Animal welfare	1
1	Animal welfare	1
1	Animal welfare	1
1	Safety	1
1	Nutrition	1
1	Safety (Animal)	1
1	Animal welfare	1
1	Animal welfare	1
1	Care of animals	1
1	Safety (Animal)	1
1	Animal welfare	1
1	Animal welfare	1
1	Animal welfare	1
1	Animal-Staff Interaction quality	1
1	Care of animals	1
1	Animal welfare	1
1	Safety (Animal)	1
1	Care of animals	1
1	Care of animals	1
1	Environment	1
1	Animal origin	1
1	Animal health	1
1	Animal health	1
1	Animal welfare	1
1	Animal welfare	1
1	Hygiene standards	1
1	Animal welfare	1
1	N/A	1
1	Care of animals	1
1	Animal welfare	1
1	N/A	1
1	N/A	1
1	Human competency	1
1	N/A	1
1	Animal welfare	1
1	Animal health	1
1	Animal health	1
1	Animal welfare	1
1	Care of animals	1
1	Respect for (Animals)	1
1	N/A	1
1	Animal welfare	1
1	Animal health	1
1	Care of animals	1
1	AVIs quality	1
1	Nutrition	1
1	Animal health	1
1	Animal welfare	1
1	Animal welfare	1
1	Care of animals	1
1	Animal welfare	1
1	Animal health	1
1	Human competency	1
1	Care of animals	1
1	Animal welfare	1
1	Animal welfare	1
1	Animal welfare	1
1	N/A	1
1	Animal welfare	1
1	Hospitality	1
1	Animal welfare	1
1	Hygiene standards	1
1	Care of animals	1
1	Animal welfare	1
1	Animal welfare	1
1	Hospitality	1
1	Animal welfare	1
1	Care of animals	1
1	N/A	1
1	Respect for (Animals)	1
1	Hygiene standards	1
1	Nutrition	1
1	Animal welfare	1
1	Animal welfare	1
1	Nutrition	1
1	Animal welfare	1
1	Experience quality	1
1	Humane treatment of animals	1
1	Care of animals	1
1	AVIs quality	1
1	Animal welfare	1
1	Animal welfare	1
1	Environment	1
1	Safety (Animal)	1
1	Animal health	1
1	Animal welfare	1
1	Animal welfare	1
1	Animal welfare	1
1	Animal welfare	1
1	Human competency	1
1	Ethics	1
1	Hygiene standards	1
1	AVIs quality	1
1	Safety	1
1	Animal welfare	1
1	Animal welfare	1
1	Sustainability	1
1	Animal welfare	1
1	Animal welfare	1
1	Hygiene standards	1
1	Animal welfare	1
1	Safety (Human)	1
1	Animal welfare	1
1	Safety (Human)	1
1	Animal welfare	1
1	Compliance	1
1	Education	1
1	Animal health	1
1	Animal behaviour	1
1	Animal origin	1
1	Experience quality	1
1	Care of animals	1
1	Animal health	1
1	Animal welfare	1
1	Animal welfare	1
1	N/A	1
1	Respect for (Animals)	1
1	Care of animals	1
1	Animal welfare	1
1	N/A	1
1	Animal health	1
1	Respect for (Animals)	1
1	Happiness (animal)	1
1	Animal welfare	1
1	Animal welfare	1
1	Animal welfare	1
1	Care of animals	1
1	Respect for (Animals)	1
1	No criteria	1
1	Environment	1
1.bis	0	0
1.bis	0	0
1.bis	0	0
1.bis	0	0
1.bis	0	0
1.bis	0	0
1.bis	0	0
1.bis	Facility maintenance	1
1.bis	0	0
1.bis	0	0
1.bis	0	0
1.bis	Individual approach	1
1.bis	0	0
1.bis	0	0
1.bis	0	0
1.bis	0	0
1.bis	0	0
1.bis	0	0
1.bis	Happiness (Animal)	1
1.bis	0	0
1.bis	0	0
1.bis	0	0
1.bis	0	0
1.bis	0	0
1.bis	0	0
1.bis	0	0
1.bis	0	0
1.bis	0	0
1.bis	0	0
1.bis	0	0
1.bis	0	0
1.bis	0	0
1.bis	0	0
1.bis	0	0
1.bis	0	0
1.bis	0	0
1.bis	0	0
1.bis	0	0
1.bis	0	0
1.bis	0	0
1.bis	0	0
1.bis	0	0
1.bis	0	0
1.bis	0	0
1.bis	0	0
1.bis	0	0
1.bis	Happiness (Animal)	1
1.bis	0	0
1.bis	0	0
1.bis	0	0
1.bis	Care of animals	1
1.bis	0	0
1.bis	0	0
1.bis	0	0
1.bis	0	0
1.bis	0	0
1.bis	0	0
1.bis	0	0
1.bis	0	0
1.bis	0	0
1.bis	0	0
1.bis	0	0
1.bis	0	0
1.bis	0	0
1.bis	0	0
1.bis	0	0
1.bis	0	0
1.bis	0	0
1.bis	0	0
1.bis	0	0
1.bis	0	0
1.bis	0	0
1.bis	0	0
1.bis	0	0
1.bis	0	0
1.bis	0	0
1.bis	0	0
1.bis	0	0
1.bis	0	0
1.bis	0	0
1.bis	0	0
1.bis	0	0
1.bis	0	0
1.bis	0	0
1.bis	0	0
1.bis	0	0
1.bis	0	0
1.bis	0	0
1.bis	0	0
1.bis	0	0
1.bis	0	0
1.bis	0	0
1.bis	Care of animals	1
1.bis	0	0
1.bis	0	0
1.bis	0	0
1.bis	0	0
1.bis	0	0
1.bis	0	0
1.bis	0	0
1.bis	0	0
1.bis	0	0
1.bis	0	0
1.bis	0	0
1.bis	0	0
1.bis	0	0
1.bis	0	0
1.bis	0	0
1.bis	0	0
1.bis	0	0
1.bis	0	0
1.bis	0	0
1.bis	0	0
1.bis	0	0
1.bis	0	0
1.bis	0	0
1.bis	0	0
1.bis	0	0
1.bis	0	0
1.bis	0	0
1.bis	0	0
1.bis	0	0
1.bis	0	0
1.bis	0	0
1.bis	0	0
1.bis	Care of animals	1
1.bis	0	0
1.bis	0	0
1.bis	0	0
1.bis	0	0
1.bis	0	0
1.bis	0	0
1.bis	0	0
1.bis	0	0
1.bis	0	0
1.bis	0	0
1.bis	0	0
1.bis	0	0
1.bis	0	0
1.bis	0	0
1.bis	0	0
1.bis	0	0
1.bis	0	0
1.bis	0	0
1.bis	0	0
1.bis	0	0
1.bis	0	0
1.bis	0	0
1.bis	0	0
1.bis	0	0
1.bis	0	0
1.bis	0	0
1.bis	0	0
1.bis	0	0
1.bis	0	0
1.bis	0	0
1.bis	0	0
1.bis	0	0
1.bis	0	0
1.bis	0	0
1.bis	0	0
1.bis	0	0
1.bis	0	0
1.bis	0	0
1.bis	0	0
1.bis	0	0
1.bis	0	0
1.bis	0	0
1.bis	0	0
1.bis	0	0
1.bis	0	0
1.bis	0	0
2	Education	1
2	Safety	1
2	Safety	1
2	Facility maintenance	1
2	Education	1
2	Human competency	1
2	Safety	1
2	Safety	1
2	Safety	1
2	Human competency	1
2	Intraspecific socialization	1
2	Human competency	1
2	Environment	1
2	Animal welfare	1
2	Safety	1
2	Staff dedication	1
2	Complete information	1
2	Human competency	1
2	No criteria	1
2	Human competency	1
2	AVIs quality	1
2	AVIs limitations (less)	1
2	Care of animals	1
2	Environment	1
2	Facility maintenance	1
2	Safety (Human)	1
2	Education	1
2	Safety	1
2	Safety	1
2	Environment	1
2	Hygiene standards	1
2	N/A	1
2	Education	1
2	Environment	1
2	Education	1
2	Animal welfare	1
2	Human competency	1
2	Environment	1
2	Animal welfare	1
2	Complete information	1
2	Education	1
2	Human competency	1
2	Safety (Human)	1
2	Animal welfare	1
2	Environment	1
2	Experience quality	1
2	Safety (Human)	1
2	Animal welfare	1
2	Education	1
2	Animal stress	1
2	Hygiene standards	1
2	Education	1
2	Education	1
2	Conservation efforts	1
2	Education	1
2	Human competency	1
2	Education	1
2	Respect for (Animals)	1
2	Animal-Staff Interaction quality	1
2	Environment	1
2	Care of animals	1
2	Animal-Staff Interaction quality	1
2	Facility maintenance	1
2	Education	1
2	Hygiene standards	1
2	Education	1
2	AVIs quality	1
2	N/A	1
2	Human competency	1
2	Safety (Human)	1
2	N/A	1
2	N/A	1
2	Care of animals	1
2	N/A	1
2	Hygiene standards	1
2	Animal-Staff Interaction quality	1
2	Hygiene standards	1
2	Safety	1
2	AVIs quality	1
2	Safety	1
2	N/A	1
2	Safety	1
2	Care of animals	1
2	Care of animals	1
2	N/A	1
2	Environment	1
2	Facility maintenance	1
2	Human competency	1
2	Education	1
2	Human competency	1
2	Human competency	1
2	Human competency	1
2	N/A	1
2	Education	1
2	Animal stress	1
2	Safety	1
2	Safety	1
2	Education	1
2	Safety	1
2	Complete information	1
2	Education	1
2	0	0	EXCLUDED	Animal health
2	Environment	1
2	N/A	1
2	Hygiene standards	1
2	Price	1
2	Care of animals	1
2	Education	1
2	Education	1
2	N/A	1
2	Safety	1
2	Human competency	1
2	Environment	1
2	Safety	1
2	Environment	1
2	Environment	1
2	Safety	1
2	Location	1
2	Experience quality	1
2	Human competency	1
2	Conservation efforts	1
2	Human competency	1
2	Staff working conditions	1
2	N/A	1
2	Hygiene standards	1
2	Human competency	1
2	Conservation efforts	1
2	Environment	1
2	Animal health	1
2	Staff working conditions	1
2	Care of animals	1
2	Education	1
2	Happiness (animal)	1
2	Education	1
2	Human competency	1
2	Education	1
2	Facility maintenance	1
2	Experience quality	1
2	Human competency	1
2	Education	1
2	Animal welfare	1
2	Mission	1
2	Care of animals	1
2	Ethics	1
2	Care of animals	1
2	Education	1
2	Animal health	1
2	AVIs quality	1
2	Facility maintenance	1
2	Safety	1
2	Ethics	1
2	Safety	1
2	AVIs quality	1
2	Facility maintenance	1
2	Education	1
2	Safety	1
2	N/A	1
2	AVIs quality	1
2	Facility maintenance	1
2	AVIs quality	1
2	N/A	1
2	Safety	1
2	AVIs quality	1
2	Environment	1
2	Price	1
2	Animal health	1
2	AVIs quality	1
2	Education	1
2	Individual approach	1
2	No criteria	1
2	Animal health	1
2.bis	0	0
2.bis	0	0
2.bis	0	0
2.bis	0	0
2.bis	0	0
2.bis	0	0
2.bis	0	0
2.bis	0	0
2.bis	0	0
2.bis	0	0
2.bis	0	0
2.bis	Hygiene standards	1
2.bis	0	0
2.bis	0	0
2.bis	0	0
2.bis	0	0
2.bis	0	0
2.bis	0	0
2.bis	0	0
2.bis	0	0
2.bis	0	0
2.bis	0	0
2.bis	0	0
2.bis	0	0
2.bis	0	0	EXCLUDED	Care of animals
2.bis	0	0
2.bis	0	0
2.bis	0	0
2.bis	0	0
2.bis	0	0
2.bis	0	0
2.bis	0	0
2.bis	0	0
2.bis	0	0
2.bis	0	0
2.bis	0	0
2.bis	0	0
2.bis	0	0
2.bis	0	0
2.bis	0	0
2.bis	0	0
2.bis	0	0
2.bis	0	0
2.bis	0	0
2.bis	0	0
2.bis	0	0
2.bis	0	0
2.bis	0	0
2.bis	0	0
2.bis	0	0
2.bis	0	0
2.bis	0	0
2.bis	0	0
2.bis	0	0
2.bis	0	0
2.bis	0	0
2.bis	0	0
2.bis	0	0
2.bis	0	0
2.bis	0	0
2.bis	0	0
2.bis	0	0
2.bis	0	0
2.bis	0	0
2.bis	0	0
2.bis	0	0
2.bis	0	0
2.bis	0	0
2.bis	0	0
2.bis	0	0
2.bis	0	0
2.bis	0	0
2.bis	0	0
2.bis	0	0
2.bis	0	0
2.bis	0	0
2.bis	0	0
2.bis	0	0
2.bis	0	0
2.bis	0	0
2.bis	0	0
2.bis	0	0
2.bis	0	0
2.bis	0	0
2.bis	0	0
2.bis	0	0
2.bis	0	0
2.bis	0	0
2.bis	0	0
2.bis	0	0
2.bis	0	0
2.bis	0	0
2.bis	0	0
2.bis	0	0
2.bis	0	0
2.bis	0	0
2.bis	0	0
2.bis	0	0
2.bis	0	0
2.bis	0	0
2.bis	0	0
2.bis	0	0
2.bis	0	0
2.bis	0	0
2.bis	0	0
2.bis	0	0
2.bis	0	0
2.bis	0	0
2.bis	0	0
2.bis	0	0
2.bis	0	0
2.bis	0	0
2.bis	0	0
2.bis	0	0
2.bis	0	0
2.bis	Nutrition	1
2.bis	0	0
2.bis	0	0
2.bis	0	0
2.bis	0	0
2.bis	0	0
2.bis	0	0
2.bis	0	0
2.bis	0	0
2.bis	0	0
2.bis	0	0
2.bis	0	0
2.bis	0	0
2.bis	0	0
2.bis	0	0
2.bis	0	0
2.bis	0	0
2.bis	0	0
2.bis	0	0
2.bis	0	0
2.bis	0	0
2.bis	0	0
2.bis	0	0
2.bis	0	0
2.bis	0	0
2.bis	0	0
2.bis	0	0
2.bis	0	0
2.bis	0	0
2.bis	0	0
2.bis	0	0
2.bis	0	0
2.bis	Staff working conditions	1
2.bis	0	0
2.bis	0	0
2.bis	0	0
2.bis	Education	1
2.bis	0	0
2.bis	0	0
2.bis	0	0
2.bis	0	0
2.bis	0	0
2.bis	0	0
2.bis	0	0
2.bis	0	0
2.bis	0	0
2.bis	0	0
2.bis	0	0
2.bis	0	0
2.bis	0	0
2.bis	0	0
2.bis	0	0
2.bis	0	0
2.bis	0	0
2.bis	0	0
2.bis	0	0
2.bis	Care of animals	1
3	Safety	1
3	Hygiene standards	1
3	Education	1
3	Price	1
3	Conservation efforts	1
3	Safety	1
3	Education	1
3	AVIs quality	1
3	Education	1
3	Respect for (Animals)	1
3	Animal mental state	1
3	Education	1
3	Human competency	1
3	Education	1
3	Complete information	1
3	Complete information	1
3	Entertainment	1
3	Human competency	1
3	No criteria	1
3	Safety (Human)	1
3	Education	1
3	AVIs limitations (less)	1
3	0	0	EXCLUDED	Facility maintenance
3	Conservation efforts	1
3	Human competency	1
3	Hygiene standards	1
3	Safety (Human)	1
3	Education	1
3	Education	1
3	N/A	1
3	Complete information	1
3	Education	1
3	Safety	1
3	Care of animals	1
3	Reputation	1
3	Education	1
3	Respect for (Habitat)	1
3	Care of animals	1
3	Sustainability	1
3	Hygiene standards	1
3	Animal-Staff Interaction quality	1
3	Staff dedication	1
3	Education	1
3	Animal-Staff Interaction quality	1
3	N/A	1
3	Education	1
3	Safety (Staff)	1
3	Safety (Human)	1
3	Human competency	1
3	Care of animals	1
3	Human competency	1
3	AVIs quality	1
3	Safety (Human)	1
3	Education	1
3	No criteria	1
3	Human competency	1
3	Experience quality	1
3	Nutrition	1
3	Environment	1
3	Safety	1
3	Safety	1
3	Facility maintenance	1
3	Happiness (animal)	1
3	AVIs quality	1
3	Safety (Human)	1
3	Complete information	1
3	Experience quality	1
3	N/A	1
3	No criteria	1
3	0	0
3	No criteria	1
3	N/A	1
3	N/A	1
3	N/A	1
3	Human competency	1
3	Education	1
3	N/A	1
3	Experience quality	1
3	Education	1
3	Intraspecific socialization	1
3	No criteria	1
3	Hospitality	1
3	Respect for (Animals)	1
3	Environment	1
3	Animal health	1
3	Animal health	1
3	Animal-Staff Interaction quality	1
3	Hygiene standards	1
3	Investment in animal welfare	1
3	No criteria	1
3	Environment	1
3	Facility maintenance	1
3	Location	1
3	Sustainability	1
3	Safety	1
3	Education	1
3	Education	1
3	Safety	1
3	AVIs quality	1
3	Experience quality	1
3	Conservation efforts	1
3	Animal-Staff Interaction quality	1
3	Animal-Staff Interaction quality	1
3	No criteria	1
3	N/A	1
3	Human competency	1
3	Hygiene standards	1
3	AVIs quality	1
3	Sustainability	1
3	N/A	1
3	Intraspecific socialization	1
3	Care of animals	1
3	Animal health	1
3	Experience quality	1
3	Human competency	1
3	Animal health	1
3	Education	1
3	Hygiene standards	1
3	Facility maintenance	1
3	Education	1
3	Human competency	1
3	Human competency	1
3	Education	1
3	Education	1
3	Human competency	1
3	Experience quality	1
3	Facility maintenance	1
3	Conservation efforts	1
3	Environment	1
3	Safety (Human)	1
3	Location	1
3	Experience quality	1
3	Ethics	1
3	N/A	1
3	Hospitality	1
3	Sustainability	1
3	Education	1
3	Complete information	1
3	Environment	1
3	Conservation efforts	1
3	Animal welfare	1
3	No criteria	1
3	Hygiene standards	1
3	Animal origin	1
3	Hygiene standards	1
3	Facility maintenance	1
3	Sustainability	1
3	Animal welfare	1
3	Human competency	1
3	Complete information	1
3	Conservation efforts	1
3	Education	1
3	Education	1
3	No criteria	1
3	AVIs limitations (less)	1
3	Human competency	1
3	N/A	1
3	Education	1
3	Human competency	1
3	Human competency	1
3	N/A	1
3	Education	1
3	Environment	1
3	Safety	1
3	Mission	1
3	Education	1
3	Staff dedication	1
3	Sustainability	1
3	Animal welfare	1
3	No criteria	1
3	Facility maintenance	1
3.bis	Experience quality	1
3.bis	0	0
3.bis	Experience quality	1
3.bis	0	0
3.bis	0	0
3.bis	0	0
3.bis	0	0
3.bis	0	0
3.bis	0	0
3.bis	0	0
3.bis	0	0
3.bis	0	0
3.bis	0	0
3.bis	0	0
3.bis	0	0
3.bis	0	0
3.bis	0	0
3.bis	0	0
3.bis	0	0
3.bis	0	0
3.bis	0	0
3.bis	0	0
3.bis	0	0
3.bis	0	0
3.bis	0	0
3.bis	0	0
3.bis	0	0
3.bis	0	0
3.bis	0	0
3.bis	0	0
3.bis	0	0
3.bis	0	0
3.bis	0	0
3.bis	0	0
3.bis	0	0
3.bis	0	0
3.bis	0	0
3.bis	0	0
3.bis	0	0
3.bis	0	0
3.bis	0	0
3.bis	0	0
3.bis	0	0
3.bis	0	0
3.bis	0	0
3.bis	0	0
3.bis	0	0
3.bis	0	0
3.bis	0	0
3.bis	0	0
3.bis	Happiness (Animal)	1
3.bis	0	0
3.bis	0	0
3.bis	0	0
3.bis	0	0
3.bis	0	0
3.bis	0	0
3.bis	0	0
3.bis	0	0
3.bis	0	0
3.bis	0	0
3.bis	0	0
3.bis	0	0
3.bis	0	0
3.bis	0	0
3.bis	0	0
3.bis	0	0
3.bis	0	0
3.bis	0	0
3.bis	0	0
3.bis	0	0
3.bis	0	0
3.bis	0	0
3.bis	0	0
3.bis	0	0
3.bis	0	0
3.bis	0	0
3.bis	0	0
3.bis	0	0
3.bis	0	0
3.bis	0	0
3.bis	0	0
3.bis	0	0
3.bis	0	0
3.bis	0	0
3.bis	0	0
3.bis	0	0
3.bis	0	0
3.bis	0	0
3.bis	0	0
3.bis	0	0
3.bis	0	0
3.bis	0	0
3.bis	0	0
3.bis	0	0
3.bis	0	0
3.bis	0	0
3.bis	0	0
3.bis	0	0
3.bis	0	0
3.bis	0	0
3.bis	0	0
3.bis	0	0
3.bis	0	0
3.bis	0	0
3.bis	0	0
3.bis	0	0
3.bis	0	0
3.bis	0	0
3.bis	0	0
3.bis	0	0
3.bis	0	0
3.bis	0	0
3.bis	0	0
3.bis	0	0
3.bis	0	0
3.bis	0	0
3.bis	0	0
3.bis	0	0
3.bis	0	0
3.bis	0	0
3.bis	0	0
3.bis	0	0
3.bis	0	0
3.bis	0	0
3.bis	0	0
3.bis	0	0
3.bis	0	0
3.bis	0	0
3.bis	0	0
3.bis	0	0
3.bis	0	0
3.bis	0	0
3.bis	0	0
3.bis	0	0
3.bis	0	0
3.bis	0	0
3.bis	0	0
3.bis	0	0
3.bis	0	0
3.bis	0	0
3.bis	0	0
3.bis	0	0
3.bis	0	0
3.bis	0	0
3.bis	0	0
3.bis	0	0
3.bis	0	0
3.bis	0	0
3.bis	Staff working conditions	1
3.bis	0	0
3.bis	0	0
3.bis	0	0
3.bis	0	0
3.bis	0	0
3.bis	0	0
3.bis	0	0
3.bis	0	0
3.bis	0	0
3.bis	0	0
3.bis	0	0
3.bis	0	0
3.bis	0	0
3.bis	0	0
3.bis	0	0
3.bis	0	0
3.bis	0	0
3.bis	0	0
3.bis	0	0
3.bis	0	0
3.bis	0	0
3.bis	0	0

## Sheet: Trash
Facility	Timestamp	Data	Privacy	1. Age	2. Nationality	3. Gender	4. Please choose one of the following options to describe yourself	5. When did you visit the facility?	6. Did you experience an interaction with the animals? (i.e. touching them, walking with them, feeding them, riding etc.)	7. Which animal/s did you interact with, in this facility? (more than one answer possible)	8. What kind of interaction/s did you have with the animals?	9. How happy are you with this experience?	10. Did you feel safe during the experience?	11. Why did you choose to participate to the interaction/s? Please cross the most important point for you among these three.	12. What were you looking for, having an experience like this? Please cross the most important point for you among these three.	13. What impressed you the most? Please cross the most important point for you among these three.	14. Among these topics, which one interests you the most?	15. In your opinion, did you receive enough information about: [The facility]	15. In your opinion, did you receive enough information about: [Interaction/s you participated to]	15. In your opinion, did you receive enough information about: [Behavioral rules during the interaction/s]	15. In your opinion, did you receive enough information about: [Welfare of the animal/s you interacted with]	16. Where did you get information about the facility and its activities?	17. Why did you choose this specific facility from others that offer similar activities?	18. Do you think the price you paid is fair?	19. Five star rating systems are commonly used to rate hotels, restaurants etc. (five stars being the highest quality). Imagine an official five star rating system that rates the quality of the facilities in which animal-visitor interactions take place.	A.	B.	C.	20. In your opinion, what should be done to improve the experience? Please choose one answer	21. Do you have anything else to add about your experience? Please be 100% honest; we love feedback!	22. Why did you choose not to experience the interaction with the animals?	23. Do you have anything else to add about your experience? Please be 100% honest; we love feedback!
Seaworld	2020/04/29 8:10:59 pm EET	2020-04-24	I attest that I have read the below VISITORS SURVEY PARTICIPANTS CONSENT SHEET and give my full consent to participate in this survey and study.	52	South Africa	Female	Animal expert	0-6 months ago	Yes	Dolphins	Touching them	5	4	To Educate my children/ myself about animals and nature	Feeling the wonder of being next to such amazing animal/s	Taking good photos of these incredible animals	Learning about the facility history, its current mission and activities	Yes	Yes	Yes	Yes	Directly at the facility, when I reached it	It was the only one I heard about	3	List your ideas using the following boxes (A, B, C), ordering them from the most to the least important	3	3	3	Explaining if and how the facility cooperates with conservation programs
JHB Zoo	2020/06/12 5:02:11 pm EET	2020-06-12	I attest that I have read the below VISITORS SURVEY PARTICIPANTS CONSENT SHEET and give my full consent to participate in this survey and study.	47	South Africa	Male	Animal lover	7-12 months ago	Yes	Tiger behind the scene tour	Just behind the cages look	5	4	To Educate my children/ myself about animals and nature	Feeling the wonder of being next to such amazing animal/s	Having an insight of animal behaviour and discussing about animal welfare challenges	Learning about animals (behaviour, anatomy, physiology, reproduction, medical issues, training)	Yes	Yes	Yes	Yes	Internet	Because of the possibility to do other interesting activities in the same facility	5		It is important that the animals live in clean healthy spaces	The animals are healty and well looked after	Fasilities are clean and neat	Allowing longer interactions with the animals	Toilets were in a terrible state. Blocked and broken and lights not working. Not a nice place to go to and spoiled the whole visit
